# Supplementary material for: Evaluation of the diagnostic performance of the urine dipstick test for the detection of urinary tract infections in patients treated in Kenyan hospitals
Source: Access Microbiol. 2023 Jun 14;5(6):acmi000483.v3. doi: 10.1099/acmi.0.000483.v3 (PMC10323778; doi:10.1099/acmi.0.000483.v3)
Supplement: Supplementary material 1 [file acmi-5-483.v3-s001.xlsx]

## Sheet: Sheet1
country	gender	patient_type	age	leukocyte_macro	Leukocytes_int	nitrite_macro	utistatusbydipstick	colony_counts	culture	utistatus	id_final_colony	gram_reaction	correctedgram_reaction	final_id_genus	hosp1	outinp
Kenya	Female	Adult outpatient	25-34	Negative	Negative	Negative (pale cream to white)	Negative	50	UTI	Positive	Acinetobacter sp.	Gram negative	0	Acinetobacter sp.	5	outpatient
Kenya	Female	Adult outpatient	18-24	Small (70)	Positive	Negative (pale cream to white)	Positive	30	UTI	Positive	Acinetobacter sp.	Gram negative	0	Acinetobacter sp.	5	outpatient
Kenya	Female	Adult outpatient	35-44	trace (15)	Positive	Negative (pale cream to white)	Positive	404	UTI	Positive	Acinetobacter sp.	Gram negative	0	Acinetobacter sp.	5	outpatient
Kenya	Female	Adult outpatient	18-24	Moderate (125)	Positive	Negative (pale cream to white)	Positive	120	UTI	Positive	Acinetobacter sp.	Gram negative	0	Acinetobacter sp.	5	outpatient
Kenya	Male	Adult outpatient	35-44	Small (70)	Positive	Positive (uniform pink colour)	Positive	92	UTI	Positive	Acinetobacter sp.	Gram negative	0	Acinetobacter sp.	5	outpatient
Kenya	Male	Adult outpatient	35-44	Small (70)	Positive	Negative (pale cream to white)	Positive	250	UTI	Positive	Acinetobacter sp.	Gram negative	0	Acinetobacter sp.	5	outpatient
Kenya	Male	child inpatient	<18	Large (500)	Positive	Negative (pale cream to white)	Positive	330	UTI	Positive	Acinetobacter sp.	Gram negative	0	Acinetobacter sp.	5	inpatient
Kenya	Female	Adult outpatient	25-34	Negative	Negative	Negative (pale cream to white)	Negative	50	UTI	Positive	Acinetobacter sp.	Gram negative	0	Acinetobacter sp.	5	outpatient
Kenya	Female	Adult outpatient	18-24	Small (70)	Positive	Negative (pale cream to white)	Positive	200	UTI	Positive	Aeromonas hydrophila	Gram negative	0	Aeromonas sp.	5	outpatient
Kenya	Female	Adult outpatient	25-34	Moderate (125)	Positive	Negative (pale cream to white)	Positive	292	UTI	Positive	Bacillus sp.	Gram positive	1	Bacillus sp.	3	outpatient
Kenya	Female	Adult outpatient	18-24	Small (70)	Positive	Negative (pale cream to white)	Positive	84	UTI	Positive	Bacillus sp.	Gram positive	1	Bacillus sp.	3	outpatient
Kenya	Female	Adult outpatient	18-24	trace (15)	Positive	Negative (pale cream to white)	Positive	76	UTI	Positive	Bacillus sp.	Gram positive	1	Bacillus sp.	3	outpatient
Kenya	Female	Adult outpatient	18-24	Negative	Negative	Negative (pale cream to white)	Negative	26	UTI	Positive	Bacillus sp.	Gram positive	1	Bacillus sp.	5	outpatient
Kenya	Female	Adult outpatient	25-34	Small (70)	Positive	Negative (pale cream to white)	Positive	100	UTI	Positive	Bacillus sp.	Gram positive	1	Bacillus sp.	5	outpatient
Kenya	Female	Adult outpatient	55-64	Negative	Negative	Negative (pale cream to white)	Negative	100	UTI	Positive	Bacillus sp.	Gram positive	1	Bacillus sp.	5	outpatient
Kenya	Female	Adult outpatient	18-24	Small (70)	Positive	Negative (pale cream to white)	Positive	30	UTI	Positive	Bacillus sp.	Gram positive	1	Bacillus sp.	5	outpatient
Kenya	Female	Adult outpatient	25-34	Moderate (125)	Positive	Negative (pale cream to white)	Positive	27	UTI	Positive	Bacillus sp.	Gram positive	1	Bacillus sp.	5	outpatient
Kenya	Female	Adult outpatient	18-24	Moderate (125)	Positive	Negative (pale cream to white)	Positive	50	UTI	Positive	Bacillus sp.	Gram positive	1	Bacillus sp.	5	outpatient
Kenya	Female	Adult outpatient	25-34	Moderate (125)	Positive	Positive (uniform pink colour)	Positive	150	UTI	Positive	Bacillus sp.	Gram positive	1	Bacillus sp.	5	outpatient
Kenya	Female	Adult outpatient	25-34	trace (15)	Positive	Negative (pale cream to white)	Positive	57	UTI	Positive	Bacillus sp.	Gram positive	1	Bacillus sp.	5	outpatient
Kenya	Female	Adult outpatient	35-44	trace (15)	Positive	Negative (pale cream to white)	Positive	25	UTI	Positive	Bacillus sp.	Gram positive	1	Bacillus sp.	5	outpatient
Kenya	Female	Adult outpatient	18-24	Moderate (125)	Positive	Negative (pale cream to white)	Positive	87	UTI	Positive	Bacillus sp.	Gram positive	1	Bacillus sp.	5	outpatient
Kenya	Female	Adult outpatient	25-34	Large (500)	Positive	Negative (pale cream to white)	Positive	27	UTI	Positive	Bacillus sp.	Gram positive	1	Bacillus sp.	5	outpatient
Kenya	Female	Adult outpatient	25-34	Moderate (125)	Positive	Negative (pale cream to white)	Positive	38	UTI	Positive	Bacillus sp.	Gram positive	1	Bacillus sp.	5	outpatient
Kenya	Female	Adult outpatient	25-34	Negative	Negative	Negative (pale cream to white)	Negative	100	UTI	Positive	Bacillus sp.	Gram positive	1	Bacillus sp.	5	outpatient
Kenya	Female	Adult outpatient	25-34	trace (15)	Positive	Negative (pale cream to white)	Positive	40	UTI	Positive	Bacillus sp.	Gram positive	1	Bacillus sp.	5	outpatient
Kenya	Male	Adult inpatient	35-44	Small (70)	Positive	Negative (pale cream to white)	Positive	200	UTI	Positive	Bacillus sp.	Gram positive	1	Bacillus sp.	5	inpatient
Kenya	Female	Adult outpatient	18-24	Moderate (125)	Positive	Negative (pale cream to white)	Positive	53	UTI	Positive	Bacillus sp.	Gram positive	1	Bacillus sp.	5	outpatient
Kenya	Female	Adult outpatient	25-34	Moderate (125)	Positive	Negative (pale cream to white)	Positive	52	UTI	Positive	Clostridium sp.	Gram positive	1	Clostridium sp.	5	outpatient
Kenya	Female	Adult outpatient	18-24	Moderate (125)	Positive	Negative (pale cream to white)	Positive	80	UTI	Positive	Corynebacterium sp.	Gram positive	1	Corynebacterium sp.	5	outpatient
Kenya	Female	Adult outpatient	25-34	Negative	Negative	Negative (pale cream to white)	Negative	211	UTI	Positive	Enterobacter sp.	Gram negative	0	Enterobacter sp.	3	outpatient
Kenya	Female	Adult outpatient	35-44	trace (15)	Positive	Negative (pale cream to white)	Positive	75	UTI	Positive	Enterobacter sp.	Gram negative	0	Enterobacter sp.	5	outpatient
Kenya	Female	Adult outpatient	18-24	Small (70)	Positive	Positive (uniform pink colour)	Positive	430	UTI	Positive	Enterobacter sp.	Gram negative	0	Enterobacter sp.	3	outpatient
Kenya	Female	Adult outpatient	18-24	Small (70)	Positive	Negative (pale cream to white)	Positive	179	UTI	Positive	Enterobacter sp.	Gram negative	0	Enterobacter sp.	3	outpatient
Kenya	Male	child inpatient	<18	Small (70)	Positive	Negative (pale cream to white)	Positive	158	UTI	Positive	Enterobacter sp.	Gram negative	0	Enterobacter sp.	5	inpatient
Kenya	Female	Adult inpatient	45-54	Negative	Negative	Negative (pale cream to white)	Negative	136	UTI	Positive	Enterobacter sp.	Gram positive	0	Enterobacter sp.	5	inpatient
Kenya	Female	Adult outpatient	18-24	Large (500)	Positive	Positive (uniform pink colour)	Positive	31	UTI	Positive	Enterococcus sp.	Gram positive	1	Enterococcus sp.	3	outpatient
Kenya	Female	Adult outpatient	25-34	Small (70)	Positive	Negative (pale cream to white)	Positive	124	UTI	Positive	Enterococcus sp.	Gram positive	1	Enterococcus sp.	3	outpatient
Kenya	Female	Adult outpatient	35-44	trace (15)	Positive	Negative (pale cream to white)	Positive	54	UTI	Positive	Enterococcus sp.	Gram positive	1	Enterococcus sp.	5	outpatient
Kenya	Female	Adult outpatient	25-34	Negative	Negative	Negative (pale cream to white)	Negative	50	UTI	Positive	Enterococcus sp.	Gram positive	1	Enterococcus sp.	5	outpatient
Kenya	Female	Adult outpatient	18-24	Small (70)	Positive	Negative (pale cream to white)	Positive	70	UTI	Positive	Enterococcus sp.	Gram positive	1	Enterococcus sp.	5	outpatient
Kenya	Female	Adult outpatient	18-24	Moderate (125)	Positive	Negative (pale cream to white)	Positive	80	UTI	Positive	Enterococcus sp.	Gram positive	1	Enterococcus sp.	5	outpatient
Kenya	Female	child inpatient	<18	trace (15)	Positive	Negative (pale cream to white)	Positive	30	UTI	Positive	Enterococcus sp.	Gram positive	1	Enterococcus sp.	5	inpatient
Kenya	Female	Adult outpatient	18-24	Moderate (125)	Positive	Negative (pale cream to white)	Positive	276	UTI	Positive	Enterococcus sp.	Gram negative	1	Enterococcus sp.	4	outpatient
Kenya	Male	Adult outpatient	65-74	trace (15)	Positive	Negative (pale cream to white)	Positive	62	UTI	Positive	Enterococcus sp.	Gram negative	1	Enterococcus sp.	4	outpatient
Kenya	Female	Adult outpatient	25-34	Moderate (125)	Positive	Negative (pale cream to white)	Positive	110	UTI	Positive	Enterococcus sp.	Gram positive	1	Enterococcus sp.	4	outpatient
Kenya	Female	Adult outpatient	25-34	Moderate (125)	Positive	Negative (pale cream to white)	Positive	30	UTI	Positive	Enterococcus sp.	Gram positive	1	Enterococcus sp.	4	outpatient
Kenya	Female	Adult outpatient	18-24	Moderate (125)	Positive	Negative (pale cream to white)	Positive	202	UTI	Positive	Enterococcus sp.	Gram positive	1	Enterococcus sp.	4	outpatient
Kenya	Male	Child outpatient	<18	Moderate (125)	Positive	Negative (pale cream to white)	Positive	26	UTI	Positive	Enterococcus sp.	Gram positive	1	Enterococcus sp.	4	outpatient
Kenya	Male	Adult outpatient	25-34	Small (70)	Positive	Negative (pale cream to white)	Positive	213	UTI	Positive	Enterococcus sp.	Gram positive	1	Enterococcus sp.	4	outpatient
Kenya	Female	Adult outpatient	25-34	Moderate (125)	Positive	Negative (pale cream to white)	Positive	137	UTI	Positive	Enterococcus sp.	Gram positive	1	Enterococcus sp.	4	outpatient
Kenya	Female	Adult outpatient	18-24	Small (70)	Positive	Negative (pale cream to white)	Positive	30	UTI	Positive	Enterococcus sp.	Gram positive	1	Enterococcus sp.	4	outpatient
Kenya	Female	Adult outpatient	25-34	trace (15)	Positive	Negative (pale cream to white)	Positive	312	UTI	Positive	Enterococcus sp.	Gram positive	1	Enterococcus sp.	4	outpatient
Kenya	Female	Adult inpatient	18-24	Moderate (125)	Positive	Negative (pale cream to white)	Positive	262	UTI	Positive	Enterococcus sp.	Gram positive	1	Enterococcus sp.	4	inpatient
Kenya	Female	Adult outpatient	25-34	Moderate (125)	Positive	Negative (pale cream to white)	Positive	103	UTI	Positive	Enterococcus sp.	Gram positive	1	Enterococcus sp.	4	outpatient
Kenya	Female	Adult outpatient	35-44	Moderate (125)	Positive	Negative (pale cream to white)	Positive	112	UTI	Positive	Enterococcus sp.	Gram positive	1	Enterococcus sp.	4	outpatient
Kenya	Female	Adult outpatient	18-24	Moderate (125)	Positive	Negative (pale cream to white)	Positive	192	UTI	Positive	Enterococcus sp.	Gram positive	1	Enterococcus sp.	4	outpatient
Kenya	Female	Adult outpatient	25-34	Small (70)	Positive	Negative (pale cream to white)	Positive	31	UTI	Positive	Enterococcus sp.	Gram positive	1	Enterococcus sp.	5	outpatient
Kenya	Female	Adult outpatient	35-44	Moderate (125)	Positive	Negative (pale cream to white)	Positive	48	UTI	Positive	Enterococcus sp.	Gram positive	1	Enterococcus sp.	5	outpatient
Kenya	Female	Adult outpatient	25-34	Moderate (125)	Positive	Negative (pale cream to white)	Positive	50	UTI	Positive	Enterococcus sp.	Gram positive	1	Enterococcus sp.	5	outpatient
Kenya	Female	Adult outpatient	18-24	Moderate (125)	Positive	Negative (pale cream to white)	Positive	34	UTI	Positive	Enterococcus sp.	Gram positive	1	Enterococcus sp.	5	outpatient
Kenya	Female	Adult outpatient	25-34	Moderate (125)	Positive	Negative (pale cream to white)	Positive	28	UTI	Positive	Enterococcus sp.	Gram positive	1	Enterococcus sp.	5	outpatient
Kenya	Female	Adult outpatient	18-24	Moderate (125)	Positive	Negative (pale cream to white)	Positive	143	UTI	Positive	Enterococcus sp.	Gram positive	1	Enterococcus sp.	5	outpatient
Kenya	Female	Adult outpatient	18-24	Moderate (125)	Positive	Negative (pale cream to white)	Positive	67	UTI	Positive	Enterococcus sp.	Gram positive	1	Enterococcus sp.	5	outpatient
Kenya	Female	Adult outpatient	25-34	Moderate (125)	Positive	Negative (pale cream to white)	Positive	164	UTI	Positive	Enterococcus sp.	Gram positive	1	Enterococcus sp.	5	outpatient
Kenya	Female	Adult outpatient	65-74	Moderate (125)	Positive	Negative (pale cream to white)	Positive	243	UTI	Positive	Enterococcus sp.	Gram positive	1	Enterococcus sp.	5	outpatient
Kenya	Female	Adult outpatient	18-24	Moderate (125)	Positive	Negative (pale cream to white)	Positive	73	UTI	Positive	Enterococcus sp.	Gram positive	1	Enterococcus sp.	5	outpatient
Kenya	Male	Adult outpatient	55-64	trace (15)	Positive	Negative (pale cream to white)	Positive	184	UTI	Positive	Enterococcus sp.	Gram positive	1	Enterococcus sp.	5	outpatient
Kenya	Female	Adult outpatient	18-24	Small (70)	Positive	Negative (pale cream to white)	Positive	105	UTI	Positive	Enterococcus sp.	Gram negative	1	Enterococcus sp.	5	outpatient
Kenya	Female	Adult outpatient	25-34	trace (15)	Positive	Negative (pale cream to white)	Positive	234	UTI	Positive	Enterococcus sp.	Gram positive	1	Enterococcus sp.	5	outpatient
Kenya	Female	Adult outpatient	25-34	Moderate (125)	Positive	Negative (pale cream to white)	Positive	40	UTI	Positive	Enterococcus sp.	Gram positive	1	Enterococcus sp.	5	outpatient
Kenya	Female	Adult outpatient	18-24	Moderate (125)	Positive	Negative (pale cream to white)	Positive	110	UTI	Positive	Enterococcus sp.	Gram positive	1	Enterococcus sp.	5	outpatient
Kenya	Female	Adult outpatient	25-34	Moderate (125)	Positive	Negative (pale cream to white)	Positive	26	UTI	Positive	Enterococcus sp.	Gram positive	1	Enterococcus sp.	5	outpatient
Kenya	Male	Adult outpatient	45-54	trace (15)	Positive	Negative (pale cream to white)	Positive	126	UTI	Positive	Enterococcus sp.	Gram positive	1	Enterococcus sp.	5	outpatient
Kenya	Female	Adult outpatient	25-34	Small (70)	Positive	Negative (pale cream to white)	Positive	196	UTI	Positive	Enterococcus sp.	Gram positive	1	Enterococcus sp.	5	outpatient
Kenya	Female	Adult outpatient	25-34	Large (500)	Positive	Negative (pale cream to white)	Positive	126	UTI	Positive	Enterococcus sp.	Gram positive	1	Enterococcus sp.	5	outpatient
Kenya	Female	child inpatient	<18	Moderate (125)	Positive	Negative (pale cream to white)	Positive	410	UTI	Positive	Enterococcus sp.	Gram positive	1	Enterococcus sp.	5	inpatient
Kenya	Female	Adult outpatient	25-34	Small (70)	Positive	Negative (pale cream to white)	Positive	100	UTI	Positive	Enterococcus sp.	Gram positive	1	Enterococcus sp.	5	outpatient
Kenya	Female	Adult outpatient	25-34	Negative	Negative	Negative (pale cream to white)	Negative	240	UTI	Positive	Enterococcus sp.	Gram positive	1	Enterococcus sp.	5	outpatient
Kenya	Male	Adult outpatient	25-34	Negative	Negative	Negative (pale cream to white)	Negative	35	UTI	Positive	Enterococcus sp.	Gram positive	1	Enterococcus sp.	5	outpatient
Kenya	Female	Adult outpatient	25-34	Negative	Negative	Negative (pale cream to white)	Negative	50	UTI	Positive	Enterococcus sp.	Gram positive	1	Enterococcus sp.	5	outpatient
Kenya	Female	Adult inpatient	35-44	Negative	Negative	Negative (pale cream to white)	Negative	180	UTI	Positive	Enterococcus sp.	Gram positive	1	Enterococcus sp.	5	inpatient
Kenya	Female	Adult outpatient	25-34	Small (70)	Positive	Negative (pale cream to white)	Positive	210	UTI	Positive	Enterococcus sp.	Gram positive	1	Enterococcus sp.	5	outpatient
Kenya	Female	Adult outpatient	25-34	trace (15)	Positive	Negative (pale cream to white)	Positive	90	UTI	Positive	Enterococcus sp.	Gram positive	1	Enterococcus sp.	5	outpatient
Kenya	Female	Adult outpatient	25-34	trace (15)	Positive	Negative (pale cream to white)	Positive	70	UTI	Positive	Enterococcus sp.	Gram positive	1	Enterococcus sp.	5	outpatient
Kenya	Female	Adult outpatient	25-34	Large (500)	Positive	Negative (pale cream to white)	Positive	60	UTI	Positive	Enterococcus sp.	Gram positive	1	Enterococcus sp.	5	outpatient
Kenya	Female	Adult outpatient	25-34	Moderate (125)	Positive	Negative (pale cream to white)	Positive	70	UTI	Positive	Enterococcus sp.	Gram positive	1	Enterococcus sp.	5	outpatient
Kenya	Female	Adult outpatient	25-34	Small (70)	Positive	Negative (pale cream to white)	Positive	38	UTI	Positive	Enterococcus sp.	Gram positive	1	Enterococcus sp.	5	outpatient
Kenya	Female	Adult outpatient	25-34	Moderate (125)	Positive	Negative (pale cream to white)	Positive	60	UTI	Positive	Enterococcus sp.	Gram positive	1	Enterococcus sp.	5	outpatient
Kenya	Female	Adult outpatient	35-44	Large (500)	Positive	Negative (pale cream to white)	Positive	50	UTI	Positive	Enterococcus sp.	Gram positive	1	Enterococcus sp.	5	outpatient
Kenya	Female	Adult outpatient	25-34	Moderate (125)	Positive	Negative (pale cream to white)	Positive	90	UTI	Positive	Enterococcus sp.	Gram positive	1	Enterococcus sp.	5	outpatient
Kenya	Female	Adult outpatient	18-24	Large (500)	Positive	Negative (pale cream to white)	Positive	110	UTI	Positive	Enterococcus sp.	Gram positive	1	Enterococcus sp.	5	outpatient
Kenya	Female	Adult outpatient	25-34	Large (500)	Positive	Negative (pale cream to white)	Positive	80	UTI	Positive	Enterococcus sp.	Gram positive	1	Enterococcus sp.	5	outpatient
Kenya	Male	Adult outpatient	25-34	Small (70)	Positive	Negative (pale cream to white)	Positive	90	UTI	Positive	Enterococcus sp.	Gram positive	1	Enterococcus sp.	5	outpatient
Kenya	Female	Adult outpatient	25-34	Moderate (125)	Positive	Negative (pale cream to white)	Positive	50	UTI	Positive	Enterococcus sp.	Gram positive	1	Enterococcus sp.	5	outpatient
Kenya	Female	Adult outpatient	25-34	Large (500)	Positive	Negative (pale cream to white)	Positive	80	UTI	Positive	Enterococcus sp.	Gram positive	1	Enterococcus sp.	5	outpatient
Kenya	Female	Adult outpatient	25-34	Small (70)	Positive	Negative (pale cream to white)	Positive	120	UTI	Positive	Enterococcus sp.	Gram positive	1	Enterococcus sp.	5	outpatient
Kenya	Female	Adult outpatient	18-24	Large (500)	Positive	Negative (pale cream to white)	Positive	420	UTI	Positive	Enterococcus sp.	Gram positive	1	Enterococcus sp.	4	outpatient
Kenya	Female	Adult outpatient	25-34	Large (500)	Positive	Negative (pale cream to white)	Positive	426	UTI	Positive	Enterococcus sp.	Gram positive	1	Enterococcus sp.	4	outpatient
Kenya	Female	Adult outpatient	25-34	trace (15)	Positive	Negative (pale cream to white)	Positive	90	UTI	Positive	Enterococcus sp.	Gram positive	1	Enterococcus sp.	5	outpatient
Kenya	Female	Adult outpatient	25-34	Large (500)	Positive	Negative (pale cream to white)	Positive	90	UTI	Positive	Enterococcus sp.	Gram positive	1	Enterococcus sp.	5	outpatient
Kenya	Female	Adult outpatient	35-44	Moderate (125)	Positive	Negative (pale cream to white)	Positive	90	UTI	Positive	Enterococcus sp.	Gram positive	1	Enterococcus sp.	5	outpatient
Kenya	Female	Adult outpatient	25-34	Moderate (125)	Positive	Negative (pale cream to white)	Positive	70	UTI	Positive	Enterococcus sp.	Gram negative	1	Enterococcus sp.	4	outpatient
Kenya	Female	Adult outpatient	25-34	Small (70)	Positive	Negative (pale cream to white)	Positive	280	UTI	Positive	Enterococcus sp.	Gram positive	1	Enterococcus sp.	4	outpatient
Kenya	Female	Adult outpatient	25-34	Moderate (125)	Positive	Negative (pale cream to white)	Positive	38	UTI	Positive	Enterococcus sp.	Gram positive	1	Enterococcus sp.	4	outpatient
Kenya	Female	Adult outpatient	25-34	Small (70)	Positive	Negative (pale cream to white)	Positive	98	UTI	Positive	Enterococcus sp.	Gram positive	1	Enterococcus sp.	4	outpatient
Kenya	Female	Adult inpatient	18-24	Moderate (125)	Positive	Negative (pale cream to white)	Positive	290	UTI	Positive	Enterococcus sp.	Gram positive	1	Enterococcus sp.	4	inpatient
Kenya	Female	Adult outpatient	18-24	Large (500)	Positive	Negative (pale cream to white)	Positive	150	UTI	Positive	Enterococcus sp.	Gram positive	1	Enterococcus sp.	4	outpatient
Kenya	Female	Adult outpatient	25-34	Moderate (125)	Positive	Negative (pale cream to white)	Positive	90	UTI	Positive	Enterococcus sp.	Gram positive	1	Enterococcus sp.	4	outpatient
Kenya	Female	Child outpatient	<18	Moderate (125)	Positive	Negative (pale cream to white)	Positive	120	UTI	Positive	Enterococcus sp.	Gram positive	1	Enterococcus sp.	4	outpatient
Kenya	Female	Adult outpatient	25-34	Small (70)	Positive	Negative (pale cream to white)	Positive	80	UTI	Positive	Enterococcus sp.	Gram positive	1	Enterococcus sp.	4	outpatient
Kenya	Female	Adult outpatient	35-44	trace (15)	Positive	Positive (uniform pink colour)	Positive	33	UTI	Positive	Enterococcus sp.	Gram positive	1	Enterococcus sp.	4	outpatient
Kenya	Female	Adult outpatient	25-34	Large (500)	Positive	Negative (pale cream to white)	Positive	88	UTI	Positive	Enterococcus sp.	Gram positive	1	Enterococcus sp.	4	outpatient
Kenya	Male	Adult outpatient	25-34	Negative	Negative	Positive (uniform pink colour)	Positive	400	UTI	Positive	Enterococcus sp.	Gram positive	1	Enterococcus sp.	4	outpatient
Kenya	Female	Adult outpatient	18-24	Moderate (125)	Positive	Negative (pale cream to white)	Positive	150	UTI	Positive	Enterococcus sp.	Gram positive	1	Enterococcus sp.	4	outpatient
Kenya	Female	Adult outpatient	35-44	Large (500)	Positive	Negative (pale cream to white)	Positive	27	UTI	Positive	Enterococcus sp.	Gram positive	1	Enterococcus sp.	4	outpatient
Kenya	Female	Adult outpatient	25-34	Moderate (125)	Positive	Negative (pale cream to white)	Positive	100	UTI	Positive	Enterococcus sp.	Gram positive	1	Enterococcus sp.	4	outpatient
Kenya	Female	Adult outpatient	35-44	Moderate (125)	Positive	Negative (pale cream to white)	Positive	40	UTI	Positive	Enterococcus sp.	Gram positive	1	Enterococcus sp.	4	outpatient
Kenya	Female	Adult outpatient	25-34	Small (70)	Positive	Negative (pale cream to white)	Positive	40	UTI	Positive	Enterococcus sp.	Gram positive	1	Enterococcus sp.	4	outpatient
Kenya	Female	Adult outpatient	18-24	Large (500)	Positive	Negative (pale cream to white)	Positive	70	UTI	Positive	Enterococcus sp.	Gram positive	1	Enterococcus sp.	4	outpatient
Kenya	Female	Adult outpatient	18-24	Large (500)	Positive	Negative (pale cream to white)	Positive	180	UTI	Positive	Enterococcus sp.	Gram positive	1	Enterococcus sp.	4	outpatient
Kenya	Male	Adult outpatient	45-54	Moderate (125)	Positive	Negative (pale cream to white)	Positive	26	UTI	Positive	Enterococcus sp.	Gram positive	1	Enterococcus sp.	4	outpatient
Kenya	Female	Adult outpatient	18-24	trace (15)	Positive	Negative (pale cream to white)	Positive	120	UTI	Positive	Escherichia coli	Gram negative	0	Escherichia coli	5	outpatient
Kenya	Female	Adult outpatient	<18	Negative	Negative	Negative (pale cream to white)	Negative	63	UTI	Positive	Escherichia coli	Gram negative	0	Escherichia coli	3	outpatient
Kenya	Female	Adult outpatient	18-24	trace (15)	Positive	Negative (pale cream to white)	Positive	120	UTI	Positive	Escherichia coli	Gram negative	0	Escherichia coli	5	outpatient
Kenya	Female	Adult outpatient	25-34	Large (500)	Positive	Negative (pale cream to white)	Positive	131	UTI	Positive	Escherichia coli	Gram negative	0	Escherichia coli	3	outpatient
Kenya	Female	Adult outpatient	18-24	trace (15)	Positive	Negative (pale cream to white)	Positive	28	UTI	Positive	Escherichia coli	Gram negative	0	Escherichia coli	5	outpatient
Kenya	Female	Adult outpatient	18-24	Negative	Negative	Negative (pale cream to white)	Negative	256	UTI	Positive	Escherichia coli	Gram negative	0	Escherichia coli	3	outpatient
Kenya	Female	Adult outpatient	25-34	trace (15)	Positive	Negative (pale cream to white)	Positive	231	UTI	Positive	Escherichia coli	Gram negative	0	Escherichia coli	3	outpatient
Kenya	Female	Adult outpatient	18-24	Moderate (125)	Positive	Negative (pale cream to white)	Positive	478	UTI	Positive	Escherichia coli	Gram negative	0	Escherichia coli	3	outpatient
Kenya	Female	Adult outpatient	55-64	trace (15)	Positive	Negative (pale cream to white)	Positive	156	UTI	Positive	Escherichia coli	Gram negative	0	Escherichia coli	3	outpatient
Kenya	Female	Adult outpatient	25-34	Negative	Negative	Negative (pale cream to white)	Negative	102	UTI	Positive	Escherichia coli	Gram negative	0	Escherichia coli	3	outpatient
Kenya	Female	Adult outpatient	18-24	Small (70)	Positive	Positive (uniform pink colour)	Positive	500	UTI	Positive	Escherichia coli	Gram negative	0	Escherichia coli	3	outpatient
Kenya	Female	Adult outpatient	25-34	Negative	Negative	Negative (pale cream to white)	Negative	52	UTI	Positive	Escherichia coli	Gram negative	0	Escherichia coli	3	outpatient
Kenya	Female	Adult outpatient	18-24	Negative	Negative	Negative (pale cream to white)	Negative	50	UTI	Positive	Escherichia coli	Gram negative	0	Escherichia coli	3	outpatient
Kenya	Female	Adult outpatient	25-34	Small (70)	Positive	Negative (pale cream to white)	Positive	93	UTI	Positive	Escherichia coli	Gram negative	0	Escherichia coli	3	outpatient
Kenya	Female	Adult outpatient	25-34	trace (15)	Positive	Negative (pale cream to white)	Positive	30	UTI	Positive	Escherichia coli	Gram negative	0	Escherichia coli	3	outpatient
Kenya	Female	Adult outpatient	18-24	Moderate (125)	Positive	Negative (pale cream to white)	Positive	120	UTI	Positive	Escherichia coli	Gram negative	0	Escherichia coli	3	outpatient
Kenya	Female	Adult outpatient	18-24	Negative	Negative	Negative (pale cream to white)	Negative	256	UTI	Positive	Escherichia coli	Gram negative	0	Escherichia coli	3	outpatient
Kenya	Female	Adult outpatient	25-34	Moderate (125)	Positive	Positive (uniform pink colour)	Positive	316	UTI	Positive	Escherichia coli	Gram negative	0	Escherichia coli	3	outpatient
Kenya	Male	Adult outpatient	25-34	trace (15)	Positive	Negative (pale cream to white)	Positive	200	UTI	Positive	Escherichia coli	Gram negative	0	Escherichia coli	5	outpatient
Kenya	Female	Adult outpatient	18-24	Negative	Negative	Negative (pale cream to white)	Negative	272	UTI	Positive	Escherichia coli	Gram negative	0	Escherichia coli	3	outpatient
Kenya	Female	Adult outpatient	45-54	trace (15)	Positive	Positive (uniform pink colour)	Positive	200	UTI	Positive	Escherichia coli	Gram negative	0	Escherichia coli	3	outpatient
Kenya	Female	Adult outpatient	18-24	Moderate (125)	Positive	Negative (pale cream to white)	Positive	43	UTI	Positive	Escherichia coli	Gram negative	0	Escherichia coli	3	outpatient
Kenya	Female	Adult outpatient	35-44	Moderate (125)	Positive	Positive (uniform pink colour)	Positive	338	UTI	Positive	Escherichia coli	Gram negative	0	Escherichia coli	3	outpatient
Kenya	Female	Adult outpatient	35-44	Moderate (125)	Positive	Negative (pale cream to white)	Positive	51	UTI	Positive	Escherichia coli	Gram negative	0	Escherichia coli	3	outpatient
Kenya	Female	Adult outpatient	25-34	Small (70)	Positive	Negative (pale cream to white)	Positive	59	UTI	Positive	Escherichia coli	Gram negative	0	Escherichia coli	3	outpatient
Kenya	Female	Adult outpatient	25-34	Negative	Negative	Negative (pale cream to white)	Negative	65	UTI	Positive	Escherichia coli	Gram negative	0	Escherichia coli	5	outpatient
Kenya	Female	Adult outpatient	35-44	Negative	Negative	Negative (pale cream to white)	Negative	55	UTI	Positive	Escherichia coli	Gram negative	0	Escherichia coli	3	outpatient
Kenya	Female	Adult outpatient	25-34	Moderate (125)	Positive	Negative (pale cream to white)	Positive	215	UTI	Positive	Escherichia coli	Gram negative	0	Escherichia coli	3	outpatient
Kenya	Female	Adult outpatient	35-44	trace (15)	Positive	Negative (pale cream to white)	Positive	40	UTI	Positive	Escherichia coli	Gram negative	0	Escherichia coli	3	outpatient
Kenya	Female	Adult outpatient	35-44	Small (70)	Positive	Negative (pale cream to white)	Positive	76	UTI	Positive	Escherichia coli	Gram negative	0	Escherichia coli	3	outpatient
Kenya	Female	Adult outpatient	25-34	trace (15)	Positive	Negative (pale cream to white)	Positive	67	UTI	Positive	Escherichia coli	Gram negative	0	Escherichia coli	3	outpatient
Kenya	Female	Adult outpatient	25-34	Negative	Negative	Positive (uniform pink colour)	Positive	160	UTI	Positive	Escherichia coli	Gram negative	0	Escherichia coli	5	outpatient
Kenya	Female	Adult outpatient	25-34	Small (70)	Positive	Negative (pale cream to white)	Positive	200	UTI	Positive	Escherichia coli	Gram negative	0	Escherichia coli	3	outpatient
Kenya	Female	Adult outpatient	45-54	trace (15)	Positive	Negative (pale cream to white)	Positive	31	UTI	Positive	Escherichia coli	Gram negative	0	Escherichia coli	3	outpatient
Kenya	Female	Adult outpatient	25-34	Negative	Negative	Negative (pale cream to white)	Negative	96	UTI	Positive	Escherichia coli	Gram negative	0	Escherichia coli	3	outpatient
Kenya	Female	Adult outpatient	25-34	Moderate (125)	Positive	Negative (pale cream to white)	Positive	32	UTI	Positive	Escherichia coli	Gram negative	0	Escherichia coli	3	outpatient
Kenya	Female	Adult outpatient	25-34	Small (70)	Positive	Positive (uniform pink colour)	Positive	500	UTI	Positive	Escherichia coli	Gram negative	0	Escherichia coli	3	outpatient
Kenya	Female	Adult outpatient	18-24	Moderate (125)	Positive	Negative (pale cream to white)	Positive	88	UTI	Positive	Escherichia coli	Gram negative	0	Escherichia coli	3	outpatient
Kenya	Female	Adult outpatient	18-24	Negative	Negative	Negative (pale cream to white)	Negative	25	UTI	Positive	Escherichia coli	Gram negative	0	Escherichia coli	5	outpatient
Kenya	Female	Adult outpatient	25-34	Small (70)	Positive	Negative (pale cream to white)	Positive	80	UTI	Positive	Escherichia coli	Gram negative	0	Escherichia coli	3	outpatient
Kenya	Female	Adult outpatient	18-24	Moderate (125)	Positive	Negative (pale cream to white)	Positive	306	UTI	Positive	Escherichia coli	Gram negative	0	Escherichia coli	3	outpatient
Kenya	Female	Adult outpatient	25-34	Moderate (125)	Positive	Negative (pale cream to white)	Positive	312	UTI	Positive	Escherichia coli	Gram negative	0	Escherichia coli	3	outpatient
Kenya	Female	Adult outpatient	35-44	Small (70)	Positive	Negative (pale cream to white)	Positive	42	UTI	Positive	Escherichia coli	Gram negative	0	Escherichia coli	3	outpatient
Kenya	Female	Adult outpatient	25-34	Moderate (125)	Positive	Negative (pale cream to white)	Positive	35	UTI	Positive	Escherichia coli	Gram negative	0	Escherichia coli	5	outpatient
Kenya	Male	Adult outpatient	35-44	Negative	Negative	Negative (pale cream to white)	Negative	400	UTI	Positive	Escherichia coli	Gram negative	0	Escherichia coli	5	outpatient
Kenya	Female	Adult outpatient	18-24	Moderate (125)	Positive	Negative (pale cream to white)	Positive	32	UTI	Positive	Escherichia coli	Gram negative	0	Escherichia coli	3	outpatient
Kenya	Female	Adult outpatient	45-54	trace (15)	Positive	Negative (pale cream to white)	Positive	200	UTI	Positive	Escherichia coli	Gram negative	0	Escherichia coli	3	outpatient
Kenya	Female	Adult outpatient	25-34	Negative	Negative	Negative (pale cream to white)	Negative	150	UTI	Positive	Escherichia coli	Gram negative	0	Escherichia coli	3	outpatient
Kenya	Female	Adult outpatient	25-34	trace (15)	Positive	Negative (pale cream to white)	Positive	34	UTI	Positive	Escherichia coli	Gram negative	0	Escherichia coli	3	outpatient
Kenya	Female	Adult outpatient	25-34	Large (500)	Positive	Positive (uniform pink colour)	Positive	480	UTI	Positive	Escherichia coli	Gram negative	0	Escherichia coli	3	outpatient
Kenya	Female	Adult outpatient	18-24	Negative	Negative	Negative (pale cream to white)	Negative	40	UTI	Positive	Escherichia coli	Gram negative	0	Escherichia coli	3	outpatient
Kenya	Female	Adult outpatient	25-34	Negative	Negative	Negative (pale cream to white)	Negative	45	UTI	Positive	Escherichia coli	Gram negative	0	Escherichia coli	5	outpatient
Kenya	Female	Child outpatient	<18	Negative	Negative	Negative (pale cream to white)	Negative	59	UTI	Positive	Escherichia coli	Gram negative	0	Escherichia coli	3	outpatient
Kenya	Female	Adult outpatient	18-24	Large (500)	Positive	Positive (uniform pink colour)	Positive	400	UTI	Positive	Escherichia coli	Gram negative	0	Escherichia coli	3	outpatient
Kenya	Male	Adult outpatient	18-24	Moderate (125)	Positive	Negative (pale cream to white)	Positive	35	UTI	Positive	Escherichia coli	Gram negative	0	Escherichia coli	3	outpatient
Kenya	Female	Adult outpatient	18-24	trace (15)	Positive	Negative (pale cream to white)	Positive	320	UTI	Positive	Escherichia coli	Gram negative	0	Escherichia coli	3	outpatient
Kenya	Female	Adult outpatient	18-24	Moderate (125)	Positive	Negative (pale cream to white)	Positive	80	UTI	Positive	Escherichia coli	Gram negative	0	Escherichia coli	3	outpatient
Kenya	Female	Adult outpatient	18-24	Small (70)	Positive	Negative (pale cream to white)	Positive	280	UTI	Positive	Escherichia coli	Gram negative	0	Escherichia coli	3	outpatient
Kenya	Female	Adult outpatient	25-34	Negative	Negative	Negative (pale cream to white)	Negative	386	UTI	Positive	Escherichia coli	Gram negative	0	Escherichia coli	3	outpatient
Kenya	Female	Adult outpatient	25-34	trace (15)	Positive	Negative (pale cream to white)	Positive	198	UTI	Positive	Escherichia coli	Gram negative	0	Escherichia coli	3	outpatient
Kenya	Female	Adult outpatient	18-24	Negative	Negative	Negative (pale cream to white)	Negative	48	UTI	Positive	Escherichia coli	Gram negative	0	Escherichia coli	3	outpatient
Kenya	Female	Adult outpatient	25-34	Moderate (125)	Positive	Negative (pale cream to white)	Positive	100	UTI	Positive	Escherichia coli	Gram negative	0	Escherichia coli	3	outpatient
Kenya	Female	Adult outpatient	25-34	Negative	Negative	Negative (pale cream to white)	Negative	115	UTI	Positive	Escherichia coli	Gram negative	0	Escherichia coli	3	outpatient
Kenya	Female	Adult outpatient	18-24	Small (70)	Positive	Negative (pale cream to white)	Positive	240	UTI	Positive	Escherichia coli	Gram negative	0	Escherichia coli	3	outpatient
Kenya	Female	Adult outpatient	25-34	Small (70)	Positive	Positive (uniform pink colour)	Positive	300	UTI	Positive	Escherichia coli	Gram negative	0	Escherichia coli	3	outpatient
Kenya	Female	Adult outpatient	25-34	Moderate (125)	Positive	Negative (pale cream to white)	Positive	195	UTI	Positive	Escherichia coli	Gram negative	0	Escherichia coli	5	outpatient
Kenya	Female	Adult outpatient	25-34	Small (70)	Positive	Negative (pale cream to white)	Positive	25	UTI	Positive	Escherichia coli	Gram negative	0	Escherichia coli	5	outpatient
Kenya	Female	Adult outpatient	25-34	trace (15)	Positive	Negative (pale cream to white)	Positive	165	UTI	Positive	Escherichia coli	Gram negative	0	Escherichia coli	5	outpatient
Kenya	Male	child inpatient	<18	Small (70)	Positive	Negative (pale cream to white)	Positive	134	UTI	Positive	Escherichia coli	Gram negative	0	Escherichia coli	5	inpatient
Kenya	Female	Adult outpatient	25-34	trace (15)	Positive	Positive (uniform pink colour)	Positive	174	UTI	Positive	Escherichia coli	Gram negative	0	Escherichia coli	5	outpatient
Kenya	Male	Adult outpatient	18-24	Moderate (125)	Positive	Negative (pale cream to white)	Positive	100	UTI	Positive	Escherichia coli	Gram negative	0	Escherichia coli	5	outpatient
Kenya	Female	Adult outpatient	18-24	Moderate (125)	Positive	Negative (pale cream to white)	Positive	80	UTI	Positive	Escherichia coli	Gram negative	0	Escherichia coli	5	outpatient
Kenya	Female	Adult outpatient	35-44	Negative	Negative	Negative (pale cream to white)	Negative	150	UTI	Positive	Escherichia coli	Gram negative	0	Escherichia coli	5	outpatient
Kenya	Female	Adult outpatient	18-24	trace (15)	Positive	Positive (uniform pink colour)	Positive	200	UTI	Positive	Escherichia coli	Gram negative	0	Escherichia coli	5	outpatient
Kenya	Female	Adult outpatient	65-74	trace (15)	Positive	Negative (pale cream to white)	Positive	40	UTI	Positive	Escherichia coli	Gram negative	0	Escherichia coli	5	outpatient
Kenya	Female	Adult outpatient	55-64	Negative	Negative	Negative (pale cream to white)	Negative	236	UTI	Positive	Escherichia coli	Gram negative	0	Escherichia coli	5	outpatient
Kenya	Female	Adult outpatient	35-44	Moderate (125)	Positive	Negative (pale cream to white)	Positive	300	UTI	Positive	Escherichia coli	Gram negative	0	Escherichia coli	5	outpatient
Kenya	Male	Adult outpatient	65-74	trace (15)	Positive	Negative (pale cream to white)	Positive	136	UTI	Positive	Escherichia coli	Gram negative	0	Escherichia coli	5	outpatient
Kenya	Female	Adult outpatient	25-34	Negative	Negative	Negative (pale cream to white)	Negative	46	UTI	Positive	Escherichia coli	Gram negative	0	Escherichia coli	5	outpatient
Kenya	Female	Adult outpatient	35-44	Negative	Negative	Negative (pale cream to white)	Negative	145	UTI	Positive	Escherichia coli	Gram negative	0	Escherichia coli	5	outpatient
Kenya	Male	Adult inpatient	18-24	Negative	Negative	Negative (pale cream to white)	Negative	200	UTI	Positive	Escherichia coli	Gram negative	0	Escherichia coli	5	inpatient
Kenya	Female	Adult outpatient	25-34	Moderate (125)	Positive	Negative (pale cream to white)	Positive	50	UTI	Positive	Escherichia coli	Gram negative	0	Escherichia coli	5	outpatient
Kenya	Female	Adult outpatient	18-24	Moderate (125)	Positive	Negative (pale cream to white)	Positive	250	UTI	Positive	Escherichia coli	Gram negative	0	Escherichia coli	5	outpatient
Kenya	Female	Adult outpatient	18-24	Negative	Negative	Negative (pale cream to white)	Negative	28	UTI	Positive	Escherichia coli	Gram negative	0	Escherichia coli	5	outpatient
Kenya	Female	Adult outpatient	35-44	Small (70)	Positive	Negative (pale cream to white)	Positive	25	UTI	Positive	Escherichia coli	Gram negative	0	Escherichia coli	5	outpatient
Kenya	Female	Adult outpatient	35-44	Moderate (125)	Positive	Negative (pale cream to white)	Positive	30	UTI	Positive	Escherichia coli	Gram negative	0	Escherichia coli	5	outpatient
Kenya	Female	Child outpatient	<18	Negative	Negative	Negative (pale cream to white)	Negative	50	UTI	Positive	Escherichia coli	Gram negative	0	Escherichia coli	5	outpatient
Kenya	Female	Child outpatient	<18	Large (500)	Positive	Negative (pale cream to white)	Positive	52	UTI	Positive	Escherichia coli	Gram negative	0	Escherichia coli	5	outpatient
Kenya	Female	Adult outpatient	35-44	Moderate (125)	Positive	Negative (pale cream to white)	Positive	44	UTI	Positive	Escherichia coli	Gram negative	0	Escherichia coli	5	outpatient
Kenya	Female	Adult outpatient	18-24	trace (15)	Positive	Negative (pale cream to white)	Positive	40	UTI	Positive	Escherichia coli	Gram negative	0	Escherichia coli	5	outpatient
Kenya	Female	Adult outpatient	45-54	trace (15)	Positive	Positive (uniform pink colour)	Positive	200	UTI	Positive	Escherichia coli	Gram negative	0	Escherichia coli	5	outpatient
Kenya	Female	Adult outpatient	18-24	Negative	Negative	Positive (uniform pink colour)	Positive	200	UTI	Positive	Escherichia coli	Gram negative	0	Escherichia coli	5	outpatient
Kenya	Female	Adult outpatient	25-34	Moderate (125)	Positive	Negative (pale cream to white)	Positive	200	UTI	Positive	Escherichia coli	Gram negative	0	Escherichia coli	5	outpatient
Kenya	Female	Adult outpatient	18-24	Moderate (125)	Positive	Negative (pale cream to white)	Positive	100	UTI	Positive	Escherichia coli	Gram negative	0	Escherichia coli	5	outpatient
Kenya	Female	Adult outpatient	35-44	trace (15)	Positive	Negative (pale cream to white)	Positive	28	UTI	Positive	Escherichia coli	Gram negative	0	Escherichia coli	5	outpatient
Kenya	Female	Adult outpatient	25-34	Moderate (125)	Positive	Negative (pale cream to white)	Positive	40	UTI	Positive	Escherichia coli	Gram negative	0	Escherichia coli	5	outpatient
Kenya	Female	Adult outpatient	18-24	Moderate (125)	Positive	Negative (pale cream to white)	Positive	93	UTI	Positive	Escherichia coli	Gram negative	0	Escherichia coli	5	outpatient
Kenya	Female	Adult outpatient	18-24	Moderate (125)	Positive	Negative (pale cream to white)	Positive	149	UTI	Positive	Escherichia coli	Gram negative	0	Escherichia coli	4	outpatient
Kenya	Female	Adult outpatient	45-54	trace (15)	Positive	Positive (uniform pink colour)	Positive	456	UTI	Positive	Escherichia coli	Gram negative	0	Escherichia coli	4	outpatient
Kenya	Female	Adult outpatient	25-34	trace (15)	Positive	Negative (pale cream to white)	Positive	98	UTI	Positive	Escherichia coli	Gram negative	0	Escherichia coli	5	outpatient
Kenya	Female	Adult outpatient	18-24	Moderate (125)	Positive	Negative (pale cream to white)	Positive	400	UTI	Positive	Escherichia coli	Gram negative	0	Escherichia coli	5	outpatient
Kenya	Male	Adult outpatient	75 and more	Moderate (125)	Positive	Negative (pale cream to white)	Positive	224	UTI	Positive	Escherichia coli	Gram negative	0	Escherichia coli	4	outpatient
Kenya	Female	Adult outpatient	25-34	Moderate (125)	Positive	Negative (pale cream to white)	Positive	90	UTI	Positive	Escherichia coli	Gram negative	0	Escherichia coli	5	outpatient
Kenya	Female	Adult outpatient	18-24	Large (500)	Positive	Negative (pale cream to white)	Positive	46	UTI	Positive	Escherichia coli	Gram negative	0	Escherichia coli	4	outpatient
Kenya	Female	Child outpatient	<18	Small (70)	Positive	Negative (pale cream to white)	Positive	144	UTI	Positive	Escherichia coli	Gram negative	0	Escherichia coli	4	outpatient
Kenya	Female	Adult outpatient	18-24	Moderate (125)	Positive	Negative (pale cream to white)	Positive	184	UTI	Positive	Escherichia coli	Gram negative	0	Escherichia coli	4	outpatient
Kenya	Female	Adult outpatient	25-34	trace (15)	Positive	Positive (uniform pink colour)	Positive	480	UTI	Positive	Escherichia coli	Gram negative	0	Escherichia coli	4	outpatient
Kenya	Female	Adult outpatient	25-34	Small (70)	Positive	Negative (pale cream to white)	Positive	92	UTI	Positive	Escherichia coli	Gram negative	0	Escherichia coli	4	outpatient
Kenya	Female	Adult outpatient	18-24	trace (15)	Positive	Negative (pale cream to white)	Positive	592	UTI	Positive	Escherichia coli	Gram negative	0	Escherichia coli	4	outpatient
Kenya	Female	Adult outpatient	35-44	Small (70)	Positive	Negative (pale cream to white)	Positive	232	UTI	Positive	Escherichia coli	Gram negative	0	Escherichia coli	4	outpatient
Kenya	Female	Adult outpatient	25-34	Moderate (125)	Positive	Positive (uniform pink colour)	Positive	364	UTI	Positive	Escherichia coli	Gram negative	0	Escherichia coli	4	outpatient
Kenya	Female	Adult outpatient	25-34	Moderate (125)	Positive	Negative (pale cream to white)	Positive	32	UTI	Positive	Escherichia coli	Gram negative	0	Escherichia coli	4	outpatient
Kenya	Female	Adult outpatient	18-24	Negative	Negative	Positive (uniform pink colour)	Positive	496	UTI	Positive	Escherichia coli	Gram negative	0	Escherichia coli	4	outpatient
Kenya	Female	Adult outpatient	25-34	Large (500)	Positive	Positive (uniform pink colour)	Positive	230	UTI	Positive	Escherichia coli	Gram negative	0	Escherichia coli	4	outpatient
Kenya	Female	Adult outpatient	35-44	trace (15)	Positive	Negative (pale cream to white)	Positive	260	UTI	Positive	Escherichia coli	Gram negative	0	Escherichia coli	3	outpatient
Kenya	Female	Adult outpatient	18-24	trace (15)	Positive	Negative (pale cream to white)	Positive	336	UTI	Positive	Escherichia coli	Gram negative	0	Escherichia coli	4	outpatient
Kenya	Male	Adult outpatient	65-74	Moderate (125)	Positive	Positive (uniform pink colour)	Positive	231	UTI	Positive	Escherichia coli	Gram negative	0	Escherichia coli	4	outpatient
Kenya	Female	Adult outpatient	25-34	Small (70)	Positive	Positive (uniform pink colour)	Positive	409	UTI	Positive	Escherichia coli	Gram negative	0	Escherichia coli	4	outpatient
Kenya	Female	Adult outpatient	25-34	Large (500)	Positive	Negative (pale cream to white)	Positive	480	UTI	Positive	Escherichia coli	Gram negative	0	Escherichia coli	4	outpatient
Kenya	Male	Child outpatient	<18	Moderate (125)	Positive	Positive (uniform pink colour)	Positive	476	UTI	Positive	Escherichia coli	Gram negative	0	Escherichia coli	4	outpatient
Kenya	Female	Adult outpatient	25-34	Small (70)	Positive	Positive (uniform pink colour)	Positive	228	UTI	Positive	Escherichia coli	Gram negative	0	Escherichia coli	4	outpatient
Kenya	Male	Adult inpatient	45-54	Negative	Negative	Positive (uniform pink colour)	Positive	212	UTI	Positive	Escherichia coli	Gram negative	0	Escherichia coli	4	inpatient
Kenya	Male	Child outpatient	<18	Small (70)	Positive	Positive (uniform pink colour)	Positive	281	UTI	Positive	Escherichia coli	Gram negative	0	Escherichia coli	4	outpatient
Kenya	Female	Adult inpatient	55-64	Moderate (125)	Positive	Positive (uniform pink colour)	Positive	332	UTI	Positive	Escherichia coli	Gram negative	0	Escherichia coli	4	inpatient
Kenya	Female	Adult outpatient	25-34	Large (500)	Positive	Positive (uniform pink colour)	Positive	543	UTI	Positive	Escherichia coli	Gram negative	0	Escherichia coli	4	outpatient
Kenya	Female	Adult outpatient	25-34	Moderate (125)	Positive	Positive (uniform pink colour)	Positive	341	UTI	Positive	Escherichia coli	Gram negative	0	Escherichia coli	4	outpatient
Kenya	Female	Adult outpatient	25-34	Moderate (125)	Positive	Positive (uniform pink colour)	Positive	108	UTI	Positive	Escherichia coli	Gram negative	0	Escherichia coli	4	outpatient
Kenya	Male	Adult outpatient	55-64	Small (70)	Positive	Negative (pale cream to white)	Positive	281	UTI	Positive	Escherichia coli	Gram negative	0	Escherichia coli	4	outpatient
Kenya	Female	Adult outpatient	18-24	Large (500)	Positive	Negative (pale cream to white)	Positive	192	UTI	Positive	Escherichia coli	Gram negative	0	Escherichia coli	4	outpatient
Kenya	Female	Adult outpatient	25-34	Moderate (125)	Positive	Positive (uniform pink colour)	Positive	423	UTI	Positive	Escherichia coli	Gram negative	0	Escherichia coli	4	outpatient
Kenya	Female	Adult outpatient	18-24	Moderate (125)	Positive	Negative (pale cream to white)	Positive	102	UTI	Positive	Escherichia coli	Gram negative	0	Escherichia coli	4	outpatient
Kenya	Female	Adult outpatient	35-44	Moderate (125)	Positive	Negative (pale cream to white)	Positive	409	UTI	Positive	Escherichia coli	Gram negative	0	Escherichia coli	4	outpatient
Kenya	Female	Adult outpatient	25-34	Moderate (125)	Positive	Positive (uniform pink colour)	Positive	284	UTI	Positive	Escherichia coli	Gram negative	0	Escherichia coli	4	outpatient
Kenya	Female	Adult inpatient	25-34	Small (70)	Positive	Positive (uniform pink colour)	Positive	191	UTI	Positive	Escherichia coli	Gram negative	0	Escherichia coli	4	inpatient
Kenya	Female	Adult outpatient	18-24	Small (70)	Positive	Positive (uniform pink colour)	Positive	343	UTI	Positive	Escherichia coli	Gram negative	0	Escherichia coli	4	outpatient
Kenya	Male	Adult outpatient	45-54	Small (70)	Positive	Negative (pale cream to white)	Positive	416	UTI	Positive	Escherichia coli	Gram negative	0	Escherichia coli	4	outpatient
Kenya	Female	Adult outpatient	45-54	Small (70)	Positive	Negative (pale cream to white)	Positive	103	UTI	Positive	Escherichia coli	Gram negative	0	Escherichia coli	4	outpatient
Kenya	Female	Adult outpatient	18-24	trace (15)	Positive	Positive (uniform pink colour)	Positive	309	UTI	Positive	Escherichia coli	Gram negative	0	Escherichia coli	4	outpatient
Kenya	Female	Adult outpatient	18-24	Moderate (125)	Positive	Positive (uniform pink colour)	Positive	268	UTI	Positive	Escherichia coli	Gram negative	0	Escherichia coli	4	outpatient
Kenya	Male	Adult outpatient	35-44	Small (70)	Positive	Negative (pale cream to white)	Positive	223	UTI	Positive	Escherichia coli	Gram negative	0	Escherichia coli	4	outpatient
Kenya	Female	Adult outpatient	18-24	Small (70)	Positive	Positive (uniform pink colour)	Positive	331	UTI	Positive	Escherichia coli	Gram negative	0	Escherichia coli	4	outpatient
Kenya	Female	Adult outpatient	35-44	Moderate (125)	Positive	Positive (uniform pink colour)	Positive	395	UTI	Positive	Escherichia coli	Gram negative	0	Escherichia coli	4	outpatient
Kenya	Female	Adult outpatient	25-34	Moderate (125)	Positive	Positive (uniform pink colour)	Positive	231	UTI	Positive	Escherichia coli	Gram negative	0	Escherichia coli	4	outpatient
Kenya	Female	Adult outpatient	45-54	Small (70)	Positive	Positive (uniform pink colour)	Positive	204	UTI	Positive	Escherichia coli	Gram negative	0	Escherichia coli	4	outpatient
Kenya	Female	Adult outpatient	25-34	Moderate (125)	Positive	Negative (pale cream to white)	Positive	160	UTI	Positive	Escherichia coli	Gram negative	0	Escherichia coli	4	outpatient
Kenya	Female	Adult outpatient	25-34	Small (70)	Positive	Positive (uniform pink colour)	Positive	91	UTI	Positive	Escherichia coli	Gram negative	0	Escherichia coli	4	outpatient
Kenya	Female	Adult outpatient	18-24	Large (500)	Positive	Positive (uniform pink colour)	Positive	339	UTI	Positive	Escherichia coli	Gram negative	0	Escherichia coli	4	outpatient
Kenya	Female	Adult outpatient	18-24	Moderate (125)	Positive	Positive (uniform pink colour)	Positive	537	UTI	Positive	Escherichia coli	Gram negative	0	Escherichia coli	4	outpatient
Kenya	Female	Adult outpatient	25-34	Moderate (125)	Positive	Negative (pale cream to white)	Positive	261	UTI	Positive	Escherichia coli	Gram negative	0	Escherichia coli	4	outpatient
Kenya	Female	Adult outpatient	18-24	Small (70)	Positive	Negative (pale cream to white)	Positive	456	UTI	Positive	Escherichia coli	Gram negative	0	Escherichia coli	4	outpatient
Kenya	Female	Adult outpatient	25-34	Large (500)	Positive	Positive (uniform pink colour)	Positive	921	UTI	Positive	Escherichia coli	Gram negative	0	Escherichia coli	4	outpatient
Kenya	Female	Adult outpatient	18-24	trace (15)	Positive	Positive (uniform pink colour)	Positive	431	UTI	Positive	Escherichia coli	Gram negative	0	Escherichia coli	4	outpatient
Kenya	Male	Adult outpatient	18-24	Large (500)	Positive	Positive (uniform pink colour)	Positive	514	UTI	Positive	Escherichia coli	Gram negative	0	Escherichia coli	4	outpatient
Kenya	Female	Adult outpatient	35-44	Moderate (125)	Positive	Positive (uniform pink colour)	Positive	233	UTI	Positive	Escherichia coli	Gram negative	0	Escherichia coli	4	outpatient
Kenya	Female	Adult outpatient	18-24	Moderate (125)	Positive	Positive (uniform pink colour)	Positive	373	UTI	Positive	Escherichia coli	Gram negative	0	Escherichia coli	4	outpatient
Kenya	Female	Adult outpatient	35-44	Large (500)	Positive	Positive (uniform pink colour)	Positive	394	UTI	Positive	Escherichia coli	Gram negative	0	Escherichia coli	4	outpatient
Kenya	Female	Adult outpatient	35-44	Moderate (125)	Positive	Positive (uniform pink colour)	Positive	378	UTI	Positive	Escherichia coli	Gram negative	0	Escherichia coli	4	outpatient
Kenya	Female	Adult outpatient	35-44	Moderate (125)	Positive	Negative (pale cream to white)	Positive	368	UTI	Positive	Escherichia coli	Gram negative	0	Escherichia coli	4	outpatient
Kenya	Female	Adult outpatient	18-24	Moderate (125)	Positive	Positive (uniform pink colour)	Positive	398	UTI	Positive	Escherichia coli	Gram negative	0	Escherichia coli	4	outpatient
Kenya	Female	Child outpatient	<18	Moderate (125)	Positive	Negative (pale cream to white)	Positive	352	UTI	Positive	Escherichia coli	Gram negative	0	Escherichia coli	4	outpatient
Kenya	Female	Adult outpatient	25-34	Moderate (125)	Positive	Positive (uniform pink colour)	Positive	404	UTI	Positive	Escherichia coli	Gram negative	0	Escherichia coli	4	outpatient
Kenya	Female	Adult outpatient	45-54	Small (70)	Positive	Positive (uniform pink colour)	Positive	448	UTI	Positive	Escherichia coli	Gram negative	0	Escherichia coli	4	outpatient
Kenya	Female	Adult outpatient	25-34	Moderate (125)	Positive	Negative (pale cream to white)	Positive	362	UTI	Positive	Escherichia coli	Gram negative	0	Escherichia coli	4	outpatient
Kenya	Female	Adult outpatient	25-34	Moderate (125)	Positive	Positive (uniform pink colour)	Positive	184	UTI	Positive	Escherichia coli	Gram negative	0	Escherichia coli	4	outpatient
Kenya	Female	Adult outpatient	18-24	Moderate (125)	Positive	Positive (uniform pink colour)	Positive	416	UTI	Positive	Escherichia coli	Gram negative	0	Escherichia coli	4	outpatient
Kenya	Female	Child outpatient	<18	Large (500)	Positive	Positive (uniform pink colour)	Positive	284	UTI	Positive	Escherichia coli	Gram negative	0	Escherichia coli	4	outpatient
Kenya	Female	Adult outpatient	25-34	trace (15)	Positive	Positive (uniform pink colour)	Positive	242	UTI	Positive	Escherichia coli	Gram negative	0	Escherichia coli	4	outpatient
Kenya	Female	Adult outpatient	25-34	trace (15)	Positive	Positive (uniform pink colour)	Positive	342	UTI	Positive	Escherichia coli	Gram negative	0	Escherichia coli	4	outpatient
Kenya	Female	Adult outpatient	25-34	Moderate (125)	Positive	Negative (pale cream to white)	Positive	231	UTI	Positive	Escherichia coli	Gram negative	0	Escherichia coli	4	outpatient
Kenya	Female	Adult outpatient	35-44	Negative	Negative	Positive (uniform pink colour)	Positive	206	UTI	Positive	Escherichia coli	Gram negative	0	Escherichia coli	4	outpatient
Kenya	Male	Adult outpatient	25-34	Moderate (125)	Positive	Negative (pale cream to white)	Positive	128	UTI	Positive	Escherichia coli	Gram negative	0	Escherichia coli	4	outpatient
Kenya	Female	Adult outpatient	25-34	trace (15)	Positive	Negative (pale cream to white)	Positive	212	UTI	Positive	Escherichia coli	Gram negative	0	Escherichia coli	4	outpatient
Kenya	Female	Adult outpatient	35-44	Moderate (125)	Positive	Negative (pale cream to white)	Positive	243	UTI	Positive	Escherichia coli	Gram negative	0	Escherichia coli	4	outpatient
Kenya	Female	Adult outpatient	25-34	Small (70)	Positive	Positive (uniform pink colour)	Positive	189	UTI	Positive	Escherichia coli	Gram negative	0	Escherichia coli	4	outpatient
Kenya	Female	Adult outpatient	25-34	Small (70)	Positive	Positive (uniform pink colour)	Positive	272	UTI	Positive	Escherichia coli	Gram negative	0	Escherichia coli	4	outpatient
Kenya	Female	Adult inpatient	35-44	Moderate (125)	Positive	Positive (uniform pink colour)	Positive	168	UTI	Positive	Escherichia coli	Gram negative	0	Escherichia coli	5	inpatient
Kenya	Male	Child outpatient	<18	Moderate (125)	Positive	Negative (pale cream to white)	Positive	118	UTI	Positive	Escherichia coli	Gram negative	0	Escherichia coli	5	outpatient
Kenya	Female	Adult outpatient	35-44	Moderate (125)	Positive	Positive (uniform pink colour)	Positive	201	UTI	Positive	Escherichia coli	Gram negative	0	Escherichia coli	5	outpatient
Kenya	Female	Adult outpatient	75 and more	trace (15)	Positive	Positive (uniform pink colour)	Positive	122	UTI	Positive	Escherichia coli	Gram negative	0	Escherichia coli	5	outpatient
Kenya	Female	Adult outpatient	25-34	Moderate (125)	Positive	Positive (uniform pink colour)	Positive	231	UTI	Positive	Escherichia coli	Gram negative	0	Escherichia coli	5	outpatient
Kenya	Female	Adult outpatient	35-44	Moderate (125)	Positive	Positive (uniform pink colour)	Positive	250	UTI	Positive	Escherichia coli	Gram negative	0	Escherichia coli	5	outpatient
Kenya	Female	Adult outpatient	18-24	Moderate (125)	Positive	Negative (pale cream to white)	Positive	134	UTI	Positive	Escherichia coli	Gram negative	0	Escherichia coli	5	outpatient
Kenya	Female	Adult outpatient	35-44	Large (500)	Positive	Negative (pale cream to white)	Positive	143	UTI	Positive	Escherichia coli	Gram negative	0	Escherichia coli	5	outpatient
Kenya	Female	Adult outpatient	18-24	Moderate (125)	Positive	Positive (uniform pink colour)	Positive	163	UTI	Positive	Escherichia coli	Gram negative	0	Escherichia coli	5	outpatient
Kenya	Female	Adult outpatient	18-24	Moderate (125)	Positive	Positive (uniform pink colour)	Positive	268	UTI	Positive	Escherichia coli	Gram negative	0	Escherichia coli	5	outpatient
Kenya	Female	Adult outpatient	25-34	Moderate (125)	Positive	Positive (uniform pink colour)	Positive	329	UTI	Positive	Escherichia coli	Gram negative	0	Escherichia coli	5	outpatient
Kenya	Female	Adult outpatient	18-24	Moderate (125)	Positive	Positive (uniform pink colour)	Positive	246	UTI	Positive	Escherichia coli	Gram negative	0	Escherichia coli	5	outpatient
Kenya	Female	Adult outpatient	55-64	Moderate (125)	Positive	Negative (pale cream to white)	Positive	211	UTI	Positive	Escherichia coli	Gram negative	0	Escherichia coli	5	outpatient
Kenya	Female	Adult outpatient	55-64	Large (500)	Positive	Positive (uniform pink colour)	Positive	151	UTI	Positive	Escherichia coli	Gram negative	0	Escherichia coli	5	outpatient
Kenya	Female	Adult outpatient	25-34	Moderate (125)	Positive	Negative (pale cream to white)	Positive	79	UTI	Positive	Escherichia coli	Gram negative	0	Escherichia coli	5	outpatient
Kenya	Female	Adult outpatient	18-24	trace (15)	Positive	Positive (uniform pink colour)	Positive	157	UTI	Positive	Escherichia coli	Gram negative	0	Escherichia coli	5	outpatient
Kenya	Female	Adult outpatient	18-24	Moderate (125)	Positive	Negative (pale cream to white)	Positive	196	UTI	Positive	Escherichia coli	Gram negative	0	Escherichia coli	5	outpatient
Kenya	Female	Adult outpatient	25-34	Moderate (125)	Positive	Negative (pale cream to white)	Positive	39	UTI	Positive	Escherichia coli	Gram negative	0	Escherichia coli	5	outpatient
Kenya	Female	Adult outpatient	35-44	Moderate (125)	Positive	Negative (pale cream to white)	Positive	124	UTI	Positive	Escherichia coli	Gram negative	0	Escherichia coli	5	outpatient
Kenya	Female	Adult outpatient	18-24	Moderate (125)	Positive	Negative (pale cream to white)	Positive	33	UTI	Positive	Escherichia coli	Gram negative	0	Escherichia coli	5	outpatient
Kenya	Female	Adult outpatient	25-34	Moderate (125)	Positive	Negative (pale cream to white)	Positive	68	UTI	Positive	Escherichia coli	Gram negative	0	Escherichia coli	5	outpatient
Kenya	Female	Adult outpatient	25-34	Moderate (125)	Positive	Negative (pale cream to white)	Positive	146	UTI	Positive	Escherichia coli	Gram negative	0	Escherichia coli	5	outpatient
Kenya	Female	Adult outpatient	25-34	Moderate (125)	Positive	Negative (pale cream to white)	Positive	197	UTI	Positive	Escherichia coli	Gram negative	0	Escherichia coli	5	outpatient
Kenya	Female	Adult outpatient	18-24	Large (500)	Positive	Positive (uniform pink colour)	Positive	213	UTI	Positive	Escherichia coli	Gram negative	0	Escherichia coli	5	outpatient
Kenya	Female	Adult outpatient	18-24	Small (70)	Positive	Positive (uniform pink colour)	Positive	236	UTI	Positive	Escherichia coli	Gram negative	0	Escherichia coli	5	outpatient
Kenya	Female	Adult outpatient	25-34	Moderate (125)	Positive	Negative (pale cream to white)	Positive	269	UTI	Positive	Escherichia coli	Gram negative	0	Escherichia coli	5	outpatient
Kenya	Female	Adult outpatient	45-54	Large (500)	Positive	Negative (pale cream to white)	Positive	205	UTI	Positive	Escherichia coli	Gram negative	0	Escherichia coli	5	outpatient
Kenya	Female	Adult outpatient	25-34	Moderate (125)	Positive	Positive (uniform pink colour)	Positive	296	UTI	Positive	Escherichia coli	Gram negative	0	Escherichia coli	5	outpatient
Kenya	Female	Adult outpatient	18-24	Moderate (125)	Positive	Negative (pale cream to white)	Positive	241	UTI	Positive	Escherichia coli	Gram negative	0	Escherichia coli	5	outpatient
Kenya	Female	Child outpatient	<18	Moderate (125)	Positive	Positive (uniform pink colour)	Positive	134	UTI	Positive	Escherichia coli	Gram negative	0	Escherichia coli	5	outpatient
Kenya	Female	Adult outpatient	35-44	Moderate (125)	Positive	Negative (pale cream to white)	Positive	141	UTI	Positive	Escherichia coli	Gram negative	0	Escherichia coli	5	outpatient
Kenya	Female	Adult outpatient	35-44	Moderate (125)	Positive	Negative (pale cream to white)	Positive	193	UTI	Positive	Escherichia coli	Gram negative	0	Escherichia coli	5	outpatient
Kenya	Female	Adult outpatient	25-34	Moderate (125)	Positive	Negative (pale cream to white)	Positive	167	UTI	Positive	Escherichia coli	Gram negative	0	Escherichia coli	5	outpatient
Kenya	Female	Adult outpatient	55-64	Moderate (125)	Positive	Positive (uniform pink colour)	Positive	341	UTI	Positive	Escherichia coli	Gram negative	0	Escherichia coli	5	outpatient
Kenya	Female	Adult inpatient	25-34	Moderate (125)	Positive	Positive (uniform pink colour)	Positive	173	UTI	Positive	Escherichia coli	Gram negative	0	Escherichia coli	5	inpatient
Kenya	Female	Adult outpatient	18-24	Moderate (125)	Positive	Negative (pale cream to white)	Positive	116	UTI	Positive	Escherichia coli	Gram negative	0	Escherichia coli	5	outpatient
Kenya	Female	Adult outpatient	35-44	Negative	Negative	Positive (uniform pink colour)	Positive	236	UTI	Positive	Escherichia coli	Gram negative	0	Escherichia coli	5	outpatient
Kenya	Female	Adult outpatient	35-44	trace (15)	Positive	Positive (uniform pink colour)	Positive	214	UTI	Positive	Escherichia coli	Gram negative	0	Escherichia coli	5	outpatient
Kenya	Female	Adult outpatient	25-34	Moderate (125)	Positive	Positive (uniform pink colour)	Positive	193	UTI	Positive	Escherichia coli	Gram negative	0	Escherichia coli	5	outpatient
Kenya	Female	Adult outpatient	18-24	Moderate (125)	Positive	Positive (uniform pink colour)	Positive	98	UTI	Positive	Escherichia coli	Gram negative	0	Escherichia coli	5	outpatient
Kenya	Female	Adult outpatient	25-34	Moderate (125)	Positive	Positive (uniform pink colour)	Positive	152	UTI	Positive	Escherichia coli	Gram negative	0	Escherichia coli	5	outpatient
Kenya	Female	Child outpatient	<18	Moderate (125)	Positive	Positive (uniform pink colour)	Positive	25	UTI	Positive	Escherichia coli	Gram negative	0	Escherichia coli	5	outpatient
Kenya	Female	Adult inpatient	18-24	Moderate (125)	Positive	Negative (pale cream to white)	Positive	267	UTI	Positive	Escherichia coli	Gram negative	0	Escherichia coli	5	inpatient
Kenya	Female	Adult outpatient	25-34	Moderate (125)	Positive	Negative (pale cream to white)	Positive	226	UTI	Positive	Escherichia coli	Gram negative	0	Escherichia coli	5	outpatient
Kenya	Female	Adult outpatient	35-44	Moderate (125)	Positive	Negative (pale cream to white)	Positive	420	UTI	Positive	Escherichia coli	Gram negative	0	Escherichia coli	5	outpatient
Kenya	Female	Adult outpatient	25-34	Small (70)	Positive	Negative (pale cream to white)	Positive	38	UTI	Positive	Escherichia coli	Gram negative	0	Escherichia coli	5	outpatient
Kenya	Male	Adult outpatient	25-34	Negative	Negative	Positive (uniform pink colour)	Positive	163	UTI	Positive	Escherichia coli	Gram negative	0	Escherichia coli	5	outpatient
Kenya	Male	child inpatient	<18	Negative	Negative	Negative (pale cream to white)	Negative	55	UTI	Positive	Escherichia coli	Gram negative	0	Escherichia coli	5	inpatient
Kenya	Female	child inpatient	<18	Moderate (125)	Positive	Negative (pale cream to white)	Positive	82	UTI	Positive	Escherichia coli	Gram negative	0	Escherichia coli	5	inpatient
Kenya	Female	Adult outpatient	18-24	Negative	Negative	Negative (pale cream to white)	Negative	80	UTI	Positive	Escherichia coli	Gram negative	0	Escherichia coli	5	outpatient
Kenya	Female	Adult outpatient	18-24	Moderate (125)	Positive	Positive (uniform pink colour)	Positive	108	UTI	Positive	Escherichia coli	Gram negative	0	Escherichia coli	5	outpatient
Kenya	Female	Adult outpatient	35-44	Moderate (125)	Positive	Negative (pale cream to white)	Positive	90	UTI	Positive	Escherichia coli	Gram negative	0	Escherichia coli	5	outpatient
Kenya	Female	Adult outpatient	25-34	Large (500)	Positive	Negative (pale cream to white)	Positive	70	UTI	Positive	Escherichia coli	Gram negative	0	Escherichia coli	5	outpatient
Kenya	Male	Adult inpatient	35-44	Large (500)	Positive	Positive (uniform pink colour)	Positive	440	UTI	Positive	Escherichia coli	Gram negative	0	Escherichia coli	5	inpatient
Kenya	Male	Adult inpatient	55-64	Moderate (125)	Positive	Positive (uniform pink colour)	Positive	71	UTI	Positive	Escherichia coli	Gram negative	0	Escherichia coli	5	inpatient
Kenya	Male	Adult outpatient	45-54	trace (15)	Positive	Positive (uniform pink colour)	Positive	126	UTI	Positive	Escherichia coli	Gram negative	0	Escherichia coli	5	outpatient
Kenya	Male	Adult outpatient	35-44	Negative	Negative	Negative (pale cream to white)	Negative	53	UTI	Positive	Escherichia coli	Gram negative	0	Escherichia coli	5	outpatient
Kenya	Male	Adult outpatient	25-34	Moderate (125)	Positive	Negative (pale cream to white)	Positive	70	UTI	Positive	Escherichia coli	Gram negative	0	Escherichia coli	5	outpatient
Kenya	Female	Adult outpatient	25-34	Negative	Negative	Negative (pale cream to white)	Negative	56	UTI	Positive	Escherichia coli	Gram negative	0	Escherichia coli	5	outpatient
Kenya	Female	Adult outpatient	25-34	Negative	Negative	Negative (pale cream to white)	Negative	92	UTI	Positive	Escherichia coli	Gram negative	0	Escherichia coli	5	outpatient
Kenya	Female	Adult outpatient	25-34	Negative	Negative	Negative (pale cream to white)	Negative	50	UTI	Positive	Escherichia coli	Gram negative	0	Escherichia coli	5	outpatient
Kenya	Female	Adult outpatient	25-34	Moderate (125)	Positive	Negative (pale cream to white)	Positive	70	UTI	Positive	Escherichia coli	Gram negative	0	Escherichia coli	5	outpatient
Kenya	Male	Adult outpatient	25-34	trace (15)	Positive	Positive (uniform pink colour)	Positive	124	UTI	Positive	Escherichia coli	Gram negative	0	Escherichia coli	5	outpatient
Kenya	Female	Adult outpatient	35-44	Small (70)	Positive	Negative (pale cream to white)	Positive	60	UTI	Positive	Escherichia coli	Gram negative	0	Escherichia coli	5	outpatient
Kenya	Male	child inpatient	<18	Negative	Negative	Negative (pale cream to white)	Negative	101	UTI	Positive	Escherichia coli	Gram negative	0	Escherichia coli	5	inpatient
Kenya	Female	Adult inpatient	35-44	Negative	Negative	Negative (pale cream to white)	Negative	150	UTI	Positive	Escherichia coli	Gram negative	0	Escherichia coli	5	inpatient
Kenya	Male	Adult inpatient	75 and more	trace (15)	Positive	Positive (uniform pink colour)	Positive	160	UTI	Positive	Escherichia coli	Gram negative	0	Escherichia coli	5	inpatient
Kenya	Female	Adult inpatient	55-64	Negative	Negative	Negative (pale cream to white)	Negative	72	UTI	Positive	Escherichia coli	Gram negative	0	Escherichia coli	5	inpatient
Kenya	Female	Adult inpatient	35-44	Large (500)	Positive	Positive (uniform pink colour)	Positive	403	UTI	Positive	Escherichia coli	Gram negative	0	Escherichia coli	5	inpatient
Kenya	Male	Adult inpatient	25-34	Small (70)	Positive	Negative (pale cream to white)	Positive	263	UTI	Positive	Escherichia coli	Gram negative	0	Escherichia coli	5	inpatient
Kenya	Male	Adult inpatient	45-54	Negative	Negative	Negative (pale cream to white)	Negative	60	UTI	Positive	Escherichia coli	Gram negative	0	Escherichia coli	5	inpatient
Kenya	Female	Adult inpatient	35-44	Large (500)	Positive	Negative (pale cream to white)	Positive	200	UTI	Positive	Escherichia coli	Gram negative	0	Escherichia coli	5	inpatient
Kenya	Female	Adult outpatient	25-34	Small (70)	Positive	Positive (uniform pink colour)	Positive	300	UTI	Positive	Escherichia coli	Gram negative	0	Escherichia coli	5	outpatient
Kenya	Female	Adult inpatient	18-24	Negative	Negative	Negative (pale cream to white)	Negative	150	UTI	Positive	Escherichia coli	Gram negative	0	Escherichia coli	5	inpatient
Kenya	Female	child inpatient	<18	Negative	Negative	Negative (pale cream to white)	Negative	44	UTI	Positive	Escherichia coli	Gram negative	0	Escherichia coli	5	inpatient
Kenya	Female	Adult outpatient	25-34	Negative	Negative	Positive (uniform pink colour)	Positive	150	UTI	Positive	Escherichia coli	Gram negative	0	Escherichia coli	5	outpatient
Kenya	Female	Adult outpatient	25-34	Large (500)	Positive	Negative (pale cream to white)	Positive	30	UTI	Positive	Escherichia coli	Gram negative	0	Escherichia coli	5	outpatient
Kenya	Female	Adult outpatient	25-34	Moderate (125)	Positive	Negative (pale cream to white)	Positive	120	UTI	Positive	Escherichia coli	Gram negative	0	Escherichia coli	5	outpatient
Kenya	Female	Adult outpatient	55-64	Small (70)	Positive	Negative (pale cream to white)	Positive	112	UTI	Positive	Escherichia coli	Gram negative	0	Escherichia coli	5	outpatient
Kenya	Male	Child outpatient	<18	Small (70)	Positive	Positive (uniform pink colour)	Positive	413	UTI	Positive	Escherichia coli	Gram negative	0	Escherichia coli	4	outpatient
Kenya	Female	Adult outpatient	75 and more	Small (70)	Positive	Positive (uniform pink colour)	Positive	406	UTI	Positive	Escherichia coli	Gram negative	0	Escherichia coli	4	outpatient
Kenya	Female	Adult outpatient	25-34	Moderate (125)	Positive	Negative (pale cream to white)	Positive	344	UTI	Positive	Escherichia coli	Gram negative	0	Escherichia coli	4	outpatient
Kenya	Female	Adult outpatient	35-44	Small (70)	Positive	Negative (pale cream to white)	Positive	28	UTI	Positive	Escherichia coli	Gram negative	0	Escherichia coli	4	outpatient
Kenya	Female	Adult outpatient	25-34	trace (15)	Positive	Negative (pale cream to white)	Positive	256	UTI	Positive	Escherichia coli	Gram negative	0	Escherichia coli	5	outpatient
Kenya	Male	Adult outpatient	75 and more	Moderate (125)	Positive	Negative (pale cream to white)	Positive	76	UTI	Positive	Escherichia coli	Gram negative	0	Escherichia coli	5	outpatient
Kenya	Male	Adult outpatient	35-44	Large (500)	Positive	Positive (uniform pink colour)	Positive	180	UTI	Positive	Escherichia coli	Gram negative	0	Escherichia coli	4	outpatient
Kenya	Female	Adult outpatient	25-34	Moderate (125)	Positive	Positive (uniform pink colour)	Positive	64	UTI	Positive	Escherichia coli	Gram negative	0	Escherichia coli	4	outpatient
Kenya	Female	Adult outpatient	25-34	Moderate (125)	Positive	Positive (uniform pink colour)	Positive	190	UTI	Positive	Escherichia coli	Gram negative	0	Escherichia coli	5	outpatient
Kenya	Female	Adult outpatient	18-24	Moderate (125)	Positive	Negative (pale cream to white)	Positive	100	UTI	Positive	Escherichia coli	Gram negative	0	Escherichia coli	5	outpatient
Kenya	Female	Adult outpatient	25-34	trace (15)	Positive	Positive (uniform pink colour)	Positive	180	UTI	Positive	Escherichia coli	Gram negative	0	Escherichia coli	5	outpatient
Kenya	Female	Adult outpatient	45-54	Large (500)	Positive	Negative (pale cream to white)	Positive	110	UTI	Positive	Escherichia coli	Gram negative	0	Escherichia coli	5	outpatient
Kenya	Female	Adult outpatient	65-74	Small (70)	Positive	Negative (pale cream to white)	Positive	70	UTI	Positive	Escherichia coli	Gram negative	0	Escherichia coli	5	outpatient
Kenya	Female	Adult outpatient	35-44	Small (70)	Positive	Negative (pale cream to white)	Positive	92	UTI	Positive	Escherichia coli	Gram negative	0	Escherichia coli	5	outpatient
Kenya	Female	Adult outpatient	35-44	Moderate (125)	Positive	Negative (pale cream to white)	Positive	190	UTI	Positive	Escherichia coli	Gram negative	0	Escherichia coli	5	outpatient
Kenya	Female	Adult outpatient	25-34	Moderate (125)	Positive	Negative (pale cream to white)	Positive	186	UTI	Positive	Escherichia coli	Gram negative	0	Escherichia coli	5	outpatient
Kenya	Female	Adult outpatient	25-34	Large (500)	Positive	Negative (pale cream to white)	Positive	80	UTI	Positive	Escherichia coli	Gram negative	0	Escherichia coli	5	outpatient
Kenya	Female	Adult outpatient	45-54	Moderate (125)	Positive	Negative (pale cream to white)	Positive	180	UTI	Positive	Escherichia coli	Gram negative	0	Escherichia coli	5	outpatient
Kenya	Female	Adult outpatient	25-34	trace (15)	Positive	Positive (uniform pink colour)	Positive	190	UTI	Positive	Escherichia coli	Gram negative	0	Escherichia coli	5	outpatient
Kenya	Female	Adult outpatient	18-24	Negative	Negative	Positive (uniform pink colour)	Positive	180	UTI	Positive	Escherichia coli	Gram negative	0	Escherichia coli	5	outpatient
Kenya	Female	Adult outpatient	65-74	trace (15)	Positive	Negative (pale cream to white)	Positive	150	UTI	Positive	Escherichia coli	Gram negative	0	Escherichia coli	5	outpatient
Kenya	Female	Adult outpatient	18-24	Negative	Negative	Positive (uniform pink colour)	Positive	200	UTI	Positive	Escherichia coli	Gram negative	0	Escherichia coli	5	outpatient
Kenya	Female	Adult outpatient	25-34	Moderate (125)	Positive	Negative (pale cream to white)	Positive	180	UTI	Positive	Escherichia coli	Gram negative	0	Escherichia coli	5	outpatient
Kenya	Female	Adult outpatient	25-34	Large (500)	Positive	Negative (pale cream to white)	Positive	100	UTI	Positive	Escherichia coli	Gram negative	0	Escherichia coli	5	outpatient
Kenya	Female	Adult outpatient	18-24	Large (500)	Positive	Positive (uniform pink colour)	Positive	150	UTI	Positive	Escherichia coli	Gram negative	0	Escherichia coli	5	outpatient
Kenya	Female	Adult outpatient	25-34	Large (500)	Positive	Negative (pale cream to white)	Positive	80	UTI	Positive	Escherichia coli	Gram negative	0	Escherichia coli	4	outpatient
Kenya	Female	Adult outpatient	25-34	Large (500)	Positive	Negative (pale cream to white)	Positive	152	UTI	Positive	Escherichia coli	Gram negative	0	Escherichia coli	5	outpatient
Kenya	Female	Adult outpatient	25-34	Large (500)	Positive	Negative (pale cream to white)	Positive	60	UTI	Positive	Escherichia coli	Gram negative	0	Escherichia coli	4	outpatient
Kenya	Female	Adult outpatient	18-24	Large (500)	Positive	Negative (pale cream to white)	Positive	100	UTI	Positive	Escherichia coli	Gram negative	0	Escherichia coli	4	outpatient
Kenya	Female	Adult outpatient	25-34	Small (70)	Positive	Negative (pale cream to white)	Positive	50	UTI	Positive	Escherichia coli	Gram negative	0	Escherichia coli	4	outpatient
Kenya	Female	Adult outpatient	25-34	Moderate (125)	Positive	Positive (uniform pink colour)	Positive	180	UTI	Positive	Escherichia coli	Gram negative	0	Escherichia coli	4	outpatient
Kenya	Female	Adult outpatient	25-34	Large (500)	Positive	Negative (pale cream to white)	Positive	26	UTI	Positive	Escherichia coli	Gram negative	0	Escherichia coli	4	outpatient
Kenya	Male	Adult outpatient	65-74	Large (500)	Positive	Positive (uniform pink colour)	Positive	200	UTI	Positive	Escherichia coli	Gram negative	0	Escherichia coli	4	outpatient
Kenya	Female	Adult inpatient	35-44	trace (15)	Positive	Negative (pale cream to white)	Positive	29	UTI	Positive	Escherichia coli	Gram negative	0	Escherichia coli	4	inpatient
Kenya	Female	Adult outpatient	25-34	Large (500)	Positive	Positive (uniform pink colour)	Positive	100	UTI	Positive	Escherichia coli	Gram negative	0	Escherichia coli	4	outpatient
Kenya	Female	Adult outpatient	25-34	Large (500)	Positive	Negative (pale cream to white)	Positive	150	UTI	Positive	Escherichia coli	Gram negative	0	Escherichia coli	4	outpatient
Kenya	Female	Adult outpatient	35-44	Large (500)	Positive	Positive (uniform pink colour)	Positive	306	UTI	Positive	Escherichia coli	Gram negative	0	Escherichia coli	4	outpatient
Kenya	Female	Adult outpatient	25-34	Large (500)	Positive	Negative (pale cream to white)	Positive	56	UTI	Positive	Escherichia coli	Gram negative	0	Escherichia coli	4	outpatient
Kenya	Male	Adult outpatient	65-74	Small (70)	Positive	Negative (pale cream to white)	Positive	65	UTI	Positive	Escherichia coli	Gram negative	0	Escherichia coli	4	outpatient
Kenya	Male	Child outpatient	<18	Small (70)	Positive	Negative (pale cream to white)	Positive	90	UTI	Positive	Escherichia coli	Gram negative	0	Escherichia coli	4	outpatient
Kenya	Female	Adult outpatient	25-34	Small (70)	Positive	Negative (pale cream to white)	Positive	80	UTI	Positive	Escherichia coli	Gram negative	0	Escherichia coli	4	outpatient
Kenya	Female	Adult outpatient	45-54	Negative	Negative	Positive (uniform pink colour)	Positive	75	UTI	Positive	Escherichia coli	Gram negative	0	Escherichia coli	4	outpatient
Kenya	Female	Adult outpatient	18-24	Large (500)	Positive	Negative (pale cream to white)	Positive	100	UTI	Positive	Escherichia coli	Gram positive	0	Escherichia coli	4	outpatient
Kenya	Female	Adult outpatient	25-34	Negative	Negative	Positive (uniform pink colour)	Positive	88	UTI	Positive	Escherichia coli	Gram negative	0	Escherichia coli	4	outpatient
Kenya	Female	Adult outpatient	18-24	Large (500)	Positive	Negative (pale cream to white)	Positive	100	UTI	Positive	Escherichia coli	Gram negative	0	Escherichia coli	4	outpatient
Kenya	Female	Adult outpatient	18-24	Large (500)	Positive	Positive (uniform pink colour)	Positive	180	UTI	Positive	Escherichia coli	Gram negative	0	Escherichia coli	4	outpatient
Kenya	Female	Adult outpatient	25-34	Negative	Negative	Positive (uniform pink colour)	Positive	150	UTI	Positive	Escherichia coli	Gram negative	0	Escherichia coli	4	outpatient
Kenya	Female	Adult outpatient	18-24	Moderate (125)	Positive	Positive (uniform pink colour)	Positive	180	UTI	Positive	Escherichia coli	Gram negative	0	Escherichia coli	4	outpatient
Kenya	Female	Adult outpatient	25-34	Small (70)	Positive	Positive (uniform pink colour)	Positive	145	UTI	Positive	Escherichia coli	Gram negative	0	Escherichia coli	4	outpatient
Kenya	Female	Adult outpatient	18-24	Large (500)	Positive	Negative (pale cream to white)	Positive	180	UTI	Positive	Escherichia coli	Gram negative	0	Escherichia coli	4	outpatient
Kenya	Female	Adult outpatient	65-74	Moderate (125)	Positive	Positive (uniform pink colour)	Positive	180	UTI	Positive	Escherichia coli	Gram negative	0	Escherichia coli	4	outpatient
Kenya	Female	Adult outpatient	35-44	Moderate (125)	Positive	Negative (pale cream to white)	Positive	180	UTI	Positive	Escherichia coli	Gram negative	0	Escherichia coli	4	outpatient
Kenya	Female	Adult outpatient	<18	Large (500)	Positive	Negative (pale cream to white)	Positive	80	UTI	Positive	Escherichia coli	Gram negative	0	Escherichia coli	4	outpatient
Kenya	Female	Adult outpatient	45-54	Moderate (125)	Positive	Positive (uniform pink colour)	Positive	180	UTI	Positive	Escherichia coli	Gram negative	0	Escherichia coli	4	outpatient
Kenya	Female	Adult outpatient	45-54	Large (500)	Positive	Negative (pale cream to white)	Positive	116	UTI	Positive	Escherichia coli	Gram negative	0	Escherichia coli	4	outpatient
Kenya	Female	Adult outpatient	18-24	Large (500)	Positive	Positive (uniform pink colour)	Positive	180	UTI	Positive	Escherichia coli	Gram negative	0	Escherichia coli	4	outpatient
Kenya	Female	Adult outpatient	25-34	Large (500)	Positive	Negative (pale cream to white)	Positive	200	UTI	Positive	Escherichia coli	Gram negative	0	Escherichia coli	4	outpatient
Kenya	Female	Adult outpatient	25-34	Large (500)	Positive	Negative (pale cream to white)	Positive	25	UTI	Positive	Escherichia coli	Gram negative	0	Escherichia coli	4	outpatient
Kenya	Female	Adult outpatient	18-24	Large (500)	Positive	Negative (pale cream to white)	Positive	25	UTI	Positive	Escherichia coli	Gram negative	0	Escherichia coli	4	outpatient
Kenya	Female	Adult outpatient	18-24	Large (500)	Positive	Negative (pale cream to white)	Positive	180	UTI	Positive	Escherichia coli	Gram negative	0	Escherichia coli	4	outpatient
Kenya	Female	Adult outpatient	18-24	Large (500)	Positive	Negative (pale cream to white)	Positive	180	UTI	Positive	Escherichia coli	Gram negative	0	Escherichia coli	4	outpatient
Kenya	Female	Adult outpatient	18-24	Small (70)	Positive	Negative (pale cream to white)	Positive	180	UTI	Positive	Escherichia coli	Gram negative	0	Escherichia coli	4	outpatient
Kenya	Female	Adult outpatient	25-34	Negative	Negative	Negative (pale cream to white)	Negative	150	UTI	Positive	Escherichia coli	Gram negative	0	Escherichia coli	4	outpatient
Kenya	Female	Adult outpatient	45-54	trace (15)	Positive	Negative (pale cream to white)	Positive	230	UTI	Positive	Klebsiella sp.	Gram negative	0	Klebsiella sp.	5	outpatient
Kenya	Female	Adult outpatient	25-34	trace (15)	Positive	Negative (pale cream to white)	Positive	90	UTI	Positive	Klebsiella sp.	Gram negative	0	Klebsiella sp.	3	outpatient
Kenya	Female	Adult outpatient	18-24	Negative	Negative	Positive (uniform pink colour)	Positive	120	UTI	Positive	Klebsiella sp.	Gram negative	0	Klebsiella sp.	3	outpatient
Kenya	Female	Adult outpatient	18-24	Negative	Negative	Negative (pale cream to white)	Negative	100	UTI	Positive	Klebsiella sp.	Gram negative	0	Klebsiella sp.	3	outpatient
Kenya	Male	Adult outpatient	25-34	trace (15)	Positive	Negative (pale cream to white)	Positive	25	UTI	Positive	Klebsiella sp.	Gram negative	0	Klebsiella sp.	5	outpatient
Kenya	Female	Adult outpatient	25-34	Small (70)	Positive	Negative (pale cream to white)	Positive	100	UTI	Positive	Klebsiella sp.	Gram negative	0	Klebsiella sp.	3	outpatient
Kenya	Female	Adult outpatient	75 and more	Moderate (125)	Positive	Negative (pale cream to white)	Positive	88	UTI	Positive	Klebsiella sp.	Gram negative	0	Klebsiella sp.	5	outpatient
Kenya	Male	child inpatient	<18	Small (70)	Positive	Positive (uniform pink colour)	Positive	102	UTI	Positive	Klebsiella sp.	Gram negative	0	Klebsiella sp.	5	inpatient
Kenya	Female	Adult inpatient	55-64	Moderate (125)	Positive	Positive (uniform pink colour)	Positive	104	UTI	Positive	Klebsiella sp.	Gram negative	0	Klebsiella sp.	5	inpatient
Kenya	Female	Adult inpatient	45-54	trace (15)	Positive	Negative (pale cream to white)	Positive	160	UTI	Positive	Klebsiella sp.	Gram negative	0	Klebsiella sp.	5	inpatient
Kenya	Female	Adult outpatient	25-34	trace (15)	Positive	Negative (pale cream to white)	Positive	200	UTI	Positive	Klebsiella sp.	Gram negative	0	Klebsiella sp.	4	outpatient
Kenya	Female	Adult outpatient	18-24	trace (15)	Positive	Negative (pale cream to white)	Positive	50	UTI	Positive	Klebsiella sp.	Gram negative	0	Klebsiella sp.	5	outpatient
Kenya	Female	Adult outpatient	25-34	trace (15)	Positive	Positive (uniform pink colour)	Positive	432	UTI	Positive	Klebsiella sp.	Gram negative	0	Klebsiella sp.	5	outpatient
Kenya	Female	Adult outpatient	18-24	Moderate (125)	Positive	Negative (pale cream to white)	Positive	216	UTI	Positive	Klebsiella sp.	Gram negative	0	Klebsiella sp.	4	outpatient
Kenya	Female	Child outpatient	<18	Moderate (125)	Positive	Positive (uniform pink colour)	Positive	372	UTI	Positive	Klebsiella sp.	Gram negative	0	Klebsiella sp.	4	outpatient
Kenya	Female	Adult outpatient	18-24	trace (15)	Positive	Positive (uniform pink colour)	Positive	272	UTI	Positive	Klebsiella sp.	Gram negative	0	Klebsiella sp.	4	outpatient
Kenya	Female	Adult outpatient	18-24	trace (15)	Positive	Negative (pale cream to white)	Positive	76	UTI	Positive	Klebsiella sp.	Gram negative	0	Klebsiella sp.	4	outpatient
Kenya	Female	Adult inpatient	18-24	Moderate (125)	Positive	Negative (pale cream to white)	Positive	37	UTI	Positive	Klebsiella sp.	Gram negative	0	Klebsiella sp.	4	inpatient
Kenya	Female	Adult outpatient	18-24	Moderate (125)	Positive	Negative (pale cream to white)	Positive	72	UTI	Positive	Klebsiella sp.	Gram negative	0	Klebsiella sp.	4	outpatient
Kenya	Female	Adult inpatient	55-64	trace (15)	Positive	Positive (uniform pink colour)	Positive	330	UTI	Positive	Klebsiella sp.	Gram negative	0	Klebsiella sp.	4	inpatient
Kenya	Female	Adult outpatient	18-24	Moderate (125)	Positive	Negative (pale cream to white)	Positive	51	UTI	Positive	Klebsiella sp.	Gram negative	0	Klebsiella sp.	4	outpatient
Kenya	Female	Adult inpatient	65-74	Moderate (125)	Positive	Negative (pale cream to white)	Positive	218	UTI	Positive	Klebsiella sp.	Gram negative	0	Klebsiella sp.	4	inpatient
Kenya	Female	Adult outpatient	18-24	Moderate (125)	Positive	Negative (pale cream to white)	Positive	143	UTI	Positive	Klebsiella sp.	Gram negative	0	Klebsiella sp.	4	outpatient
Kenya	Male	Adult outpatient	18-24	Moderate (125)	Positive	Negative (pale cream to white)	Positive	39	UTI	Positive	Klebsiella sp.	Gram negative	0	Klebsiella sp.	4	outpatient
Kenya	Female	Adult outpatient	65-74	Moderate (125)	Positive	Positive (uniform pink colour)	Positive	408	UTI	Positive	Klebsiella sp.	Gram negative	0	Klebsiella sp.	4	outpatient
Kenya	Female	Adult outpatient	18-24	Moderate (125)	Positive	Negative (pale cream to white)	Positive	216	UTI	Positive	Klebsiella sp.	Gram negative	0	Klebsiella sp.	4	outpatient
Kenya	Male	Child outpatient	<18	trace (15)	Positive	Negative (pale cream to white)	Positive	177	UTI	Positive	Klebsiella sp.	Gram negative	0	Klebsiella sp.	4	outpatient
Kenya	Female	Adult outpatient	25-34	Moderate (125)	Positive	Negative (pale cream to white)	Positive	165	UTI	Positive	Klebsiella sp.	Gram negative	0	Klebsiella sp.	4	outpatient
Kenya	Female	Adult outpatient	45-54	Small (70)	Positive	Negative (pale cream to white)	Positive	68	UTI	Positive	Klebsiella sp.	Gram positive	0	Klebsiella sp.	4	outpatient
Kenya	Female	Adult outpatient	45-54	Moderate (125)	Positive	Positive (uniform pink colour)	Positive	102	UTI	Positive	Klebsiella sp.	Gram negative	0	Klebsiella sp.	4	outpatient
Kenya	Female	Adult outpatient	25-34	Negative	Negative	Positive (uniform pink colour)	Positive	33	UTI	Positive	Klebsiella sp.	Gram negative	0	Klebsiella sp.	4	outpatient
Kenya	Female	Adult outpatient	18-24	Negative	Negative	Positive (uniform pink colour)	Positive	62	UTI	Positive	Klebsiella sp.	Gram negative	0	Klebsiella sp.	5	outpatient
Kenya	Female	Adult outpatient	18-24	Moderate (125)	Positive	Positive (uniform pink colour)	Positive	91	UTI	Positive	Klebsiella sp.	Gram negative	0	Klebsiella sp.	5	outpatient
Kenya	Female	Adult outpatient	25-34	Small (70)	Positive	Negative (pale cream to white)	Positive	42	UTI	Positive	Klebsiella sp.	Gram negative	0	Klebsiella sp.	5	outpatient
Kenya	Female	Adult outpatient	75 and more	Moderate (125)	Positive	Negative (pale cream to white)	Positive	61	UTI	Positive	Klebsiella sp.	Gram negative	0	Klebsiella sp.	5	outpatient
Kenya	Female	Adult outpatient	25-34	Moderate (125)	Positive	Negative (pale cream to white)	Positive	43	UTI	Positive	Klebsiella sp.	Gram negative	0	Klebsiella sp.	5	outpatient
Kenya	Female	Adult outpatient	25-34	Moderate (125)	Positive	Negative (pale cream to white)	Positive	79	UTI	Positive	Klebsiella sp.	Gram negative	0	Klebsiella sp.	5	outpatient
Kenya	Male	Adult outpatient	75 and more	Moderate (125)	Positive	Negative (pale cream to white)	Positive	236	UTI	Positive	Klebsiella sp.	Gram negative	0	Klebsiella sp.	5	outpatient
Kenya	Female	Adult outpatient	65-74	Moderate (125)	Positive	Negative (pale cream to white)	Positive	81	UTI	Positive	Klebsiella sp.	Gram negative	0	Klebsiella sp.	5	outpatient
Kenya	Female	Adult outpatient	18-24	Moderate (125)	Positive	Positive (uniform pink colour)	Positive	80	UTI	Positive	Klebsiella sp.	Gram negative	0	Klebsiella sp.	5	outpatient
Kenya	Female	Child outpatient	<18	Moderate (125)	Positive	Negative (pale cream to white)	Positive	29	UTI	Positive	Klebsiella sp.	Gram negative	0	Klebsiella sp.	5	outpatient
Kenya	Female	Adult outpatient	25-34	Moderate (125)	Positive	Positive (uniform pink colour)	Positive	38	UTI	Positive	Klebsiella sp.	Gram negative	0	Klebsiella sp.	5	outpatient
Kenya	Female	Adult outpatient	18-24	Moderate (125)	Positive	Negative (pale cream to white)	Positive	66	UTI	Positive	Klebsiella sp.	Gram negative	0	Klebsiella sp.	5	outpatient
Kenya	Female	Adult outpatient	25-34	Moderate (125)	Positive	Negative (pale cream to white)	Positive	37	UTI	Positive	Klebsiella sp.	Gram negative	0	Klebsiella sp.	5	outpatient
Kenya	Female	Adult outpatient	25-34	Moderate (125)	Positive	Positive (uniform pink colour)	Positive	44	UTI	Positive	Klebsiella sp.	Gram negative	0	Klebsiella sp.	5	outpatient
Kenya	Female	Adult outpatient	18-24	Moderate (125)	Positive	Positive (uniform pink colour)	Positive	41	UTI	Positive	Klebsiella sp.	Gram negative	0	Klebsiella sp.	5	outpatient
Kenya	Female	Adult outpatient	18-24	Large (500)	Positive	Positive (uniform pink colour)	Positive	48	UTI	Positive	Klebsiella sp.	Gram negative	0	Klebsiella sp.	5	outpatient
Kenya	Female	Adult inpatient	25-34	Moderate (125)	Positive	Positive (uniform pink colour)	Positive	88	UTI	Positive	Klebsiella sp.	Gram negative	0	Klebsiella sp.	5	inpatient
Kenya	Female	Adult inpatient	25-34	Moderate (125)	Positive	Positive (uniform pink colour)	Positive	54	UTI	Positive	Klebsiella sp.	Gram negative	0	Klebsiella sp.	5	inpatient
Kenya	Female	Adult outpatient	25-34	Moderate (125)	Positive	Negative (pale cream to white)	Positive	25	UTI	Positive	Klebsiella sp.	Gram negative	0	Klebsiella sp.	5	outpatient
Kenya	Female	Adult outpatient	25-34	Moderate (125)	Positive	Negative (pale cream to white)	Positive	71	UTI	Positive	Klebsiella sp.	Gram negative	0	Klebsiella sp.	5	outpatient
Kenya	Female	Adult outpatient	25-34	Moderate (125)	Positive	Negative (pale cream to white)	Positive	56	UTI	Positive	Klebsiella sp.	Gram negative	0	Klebsiella sp.	5	outpatient
Kenya	Female	Adult outpatient	35-44	Small (70)	Positive	Positive (uniform pink colour)	Positive	87	UTI	Positive	Klebsiella sp.	Gram negative	0	Klebsiella sp.	5	outpatient
Kenya	Male	Adult outpatient	75 and more	Moderate (125)	Positive	Positive (uniform pink colour)	Positive	71	UTI	Positive	Klebsiella sp.	Gram negative	0	Klebsiella sp.	5	outpatient
Kenya	Female	Adult outpatient	18-24	Small (70)	Positive	Negative (pale cream to white)	Positive	61	UTI	Positive	Klebsiella sp.	Gram negative	0	Klebsiella sp.	5	outpatient
Kenya	Female	Adult outpatient	25-34	Negative	Negative	Negative (pale cream to white)	Negative	60	UTI	Positive	Klebsiella sp.	Gram negative	0	Klebsiella sp.	5	outpatient
Kenya	Female	Adult outpatient	35-44	Small (70)	Positive	Negative (pale cream to white)	Positive	56	UTI	Positive	Klebsiella sp.	Gram negative	0	Klebsiella sp.	5	outpatient
Kenya	Female	Adult outpatient	25-34	Negative	Negative	Negative (pale cream to white)	Negative	150	UTI	Positive	Klebsiella sp.	Gram negative	0	Klebsiella sp.	5	outpatient
Kenya	Female	Adult outpatient	25-34	Negative	Negative	Positive (uniform pink colour)	Positive	200	UTI	Positive	Klebsiella sp.	Gram negative	0	Klebsiella sp.	5	outpatient
Kenya	Female	Adult outpatient	35-44	Moderate (125)	Positive	Positive (uniform pink colour)	Positive	200	UTI	Positive	Klebsiella sp.	Gram negative	0	Klebsiella sp.	5	outpatient
Kenya	Female	Adult inpatient	55-64	Negative	Negative	Negative (pale cream to white)	Negative	150	UTI	Positive	Klebsiella sp.	Gram negative	0	Klebsiella sp.	5	inpatient
Kenya	Male	Adult inpatient	35-44	trace (15)	Positive	Negative (pale cream to white)	Positive	228	UTI	Positive	Klebsiella sp.	Gram negative	0	Klebsiella sp.	5	inpatient
Kenya	Male	Adult inpatient	45-54	Small (70)	Positive	Negative (pale cream to white)	Positive	420	UTI	Positive	Klebsiella sp.	Gram negative	0	Klebsiella sp.	5	inpatient
Kenya	Female	Adult outpatient	25-34	Large (500)	Positive	Positive (uniform pink colour)	Positive	120	UTI	Positive	Klebsiella sp.	Gram negative	0	Klebsiella sp.	5	outpatient
Kenya	Female	Adult outpatient	25-34	Small (70)	Positive	Negative (pale cream to white)	Positive	110	UTI	Positive	Klebsiella sp.	Gram negative	0	Klebsiella sp.	5	outpatient
Kenya	Female	Adult outpatient	35-44	Large (500)	Positive	Negative (pale cream to white)	Positive	30	UTI	Positive	Klebsiella sp.	Gram negative	0	Klebsiella sp.	5	outpatient
Kenya	Female	Adult outpatient	25-34	Small (70)	Positive	Negative (pale cream to white)	Positive	96	UTI	Positive	Klebsiella sp.	Gram negative	0	Klebsiella sp.	4	outpatient
Kenya	Female	Adult outpatient	18-24	Large (500)	Positive	Negative (pale cream to white)	Positive	42	UTI	Positive	Klebsiella sp.	Gram negative	0	Klebsiella sp.	4	outpatient
Kenya	Female	Adult inpatient	25-34	Large (500)	Positive	Negative (pale cream to white)	Positive	25	UTI	Positive	Klebsiella sp.	Gram negative	0	Klebsiella sp.	4	inpatient
Kenya	Female	Adult outpatient	35-44	Large (500)	Positive	Negative (pale cream to white)	Positive	180	UTI	Positive	Klebsiella sp.	Gram negative	0	Klebsiella sp.	5	outpatient
Kenya	Female	Adult outpatient	25-34	Large (500)	Positive	Negative (pale cream to white)	Positive	100	UTI	Positive	Klebsiella sp.	Gram negative	0	Klebsiella sp.	5	outpatient
Kenya	Female	Adult outpatient	18-24	Moderate (125)	Positive	Negative (pale cream to white)	Positive	80	UTI	Positive	Klebsiella sp.	Gram negative	0	Klebsiella sp.	5	outpatient
Kenya	Female	Adult outpatient	35-44	Large (500)	Positive	Negative (pale cream to white)	Positive	230	UTI	Positive	Klebsiella sp.	Gram negative	0	Klebsiella sp.	5	outpatient
Kenya	Female	Adult outpatient	25-34	Moderate (125)	Positive	Positive (uniform pink colour)	Positive	180	UTI	Positive	Klebsiella sp.	Gram negative	0	Klebsiella sp.	5	outpatient
Kenya	Female	Adult outpatient	25-34	Negative	Negative	Positive (uniform pink colour)	Positive	200	UTI	Positive	Klebsiella sp.	Gram negative	0	Klebsiella sp.	5	outpatient
Kenya	Female	Adult outpatient	18-24	Small (70)	Positive	Negative (pale cream to white)	Positive	80	UTI	Positive	Klebsiella sp.	Gram negative	0	Klebsiella sp.	5	outpatient
Kenya	Female	Adult outpatient	25-34	Negative	Negative	Positive (uniform pink colour)	Positive	180	UTI	Positive	Klebsiella sp.	Gram negative	0	Klebsiella sp.	5	outpatient
Kenya	Female	Adult outpatient	18-24	Moderate (125)	Positive	Negative (pale cream to white)	Positive	100	UTI	Positive	Klebsiella sp.	Gram negative	0	Klebsiella sp.	5	outpatient
Kenya	Female	Adult outpatient	18-24	Large (500)	Positive	Negative (pale cream to white)	Positive	180	UTI	Positive	Klebsiella sp.	Gram negative	0	Klebsiella sp.	5	outpatient
Kenya	Female	Adult outpatient	18-24	Small (70)	Positive	Negative (pale cream to white)	Positive	100	UTI	Positive	Klebsiella sp.	Gram negative	0	Klebsiella sp.	5	outpatient
Kenya	Female	Adult outpatient	45-54	trace (15)	Positive	Negative (pale cream to white)	Positive	120	UTI	Positive	Klebsiella sp.	Gram negative	0	Klebsiella sp.	5	outpatient
Kenya	Female	Adult outpatient	25-34	Moderate (125)	Positive	Positive (uniform pink colour)	Positive	100	UTI	Positive	Klebsiella sp.	Gram negative	0	Klebsiella sp.	5	outpatient
Kenya	Female	Adult outpatient	25-34	Moderate (125)	Positive	Negative (pale cream to white)	Positive	80	UTI	Positive	Klebsiella sp.	Gram negative	0	Klebsiella sp.	4	outpatient
Kenya	Female	Adult outpatient	45-54	Moderate (125)	Positive	Negative (pale cream to white)	Positive	120	UTI	Positive	Klebsiella sp.	Gram negative	0	Klebsiella sp.	4	outpatient
Kenya	Male	Child outpatient	<18	Large (500)	Positive	Negative (pale cream to white)	Positive	30	UTI	Positive	Klebsiella sp.	Gram negative	0	Klebsiella sp.	4	outpatient
Kenya	Female	Adult outpatient	25-34	Moderate (125)	Positive	Positive (uniform pink colour)	Positive	240	UTI	Positive	Klebsiella sp.	Gram negative	0	Klebsiella sp.	4	outpatient
Kenya	Female	Adult outpatient	18-24	Small (70)	Positive	Positive (uniform pink colour)	Positive	100	UTI	Positive	Klebsiella sp.	Gram negative	0	Klebsiella sp.	4	outpatient
Kenya	Female	Adult outpatient	25-34	Small (70)	Positive	Negative (pale cream to white)	Positive	100	UTI	Positive	Klebsiella sp.	Gram negative	0	Klebsiella sp.	4	outpatient
Kenya	Male	Adult outpatient	45-54	Moderate (125)	Positive	Negative (pale cream to white)	Positive	59	UTI	Positive	Klebsiella sp.	Gram negative	0	Klebsiella sp.	4	outpatient
Kenya	Female	Adult outpatient	35-44	Negative	Negative	Positive (uniform pink colour)	Positive	180	UTI	Positive	Klebsiella sp.	Gram negative	0	Klebsiella sp.	4	outpatient
Kenya	Female	Adult outpatient	45-54	Small (70)	Positive	Negative (pale cream to white)	Positive	25	UTI	Positive	Klebsiella sp.	Gram negative	0	Klebsiella sp.	4	outpatient
Kenya	Female	Adult outpatient	65-74	trace (15)	Positive	Negative (pale cream to white)	Positive	30	UTI	Positive	Lactobacillus sp.	Gram positive	1	Lactobacillus sp.	5	outpatient
Kenya	Female	Adult outpatient	18-24	Small (70)	Positive	Negative (pale cream to white)	Positive	25	UTI	Positive	Lactobacillus sp.	Gram positive	1	Lactobacillus sp.	5	outpatient
Kenya	Female	Adult outpatient	35-44	Moderate (125)	Positive	Negative (pale cream to white)	Positive	100	UTI	Positive	Lactobacillus sp.	Gram positive	1	Lactobacillus sp.	5	outpatient
Kenya	Female	Adult outpatient	25-34	trace (15)	Positive	Negative (pale cream to white)	Positive	40	UTI	Positive	Lactobacillus sp.	Gram positive	1	Lactobacillus sp.	5	outpatient
Kenya	Female	Adult outpatient	25-34	Moderate (125)	Positive	Negative (pale cream to white)	Positive	60	UTI	Positive	Lactobacillus sp.	Gram positive	1	Lactobacillus sp.	5	outpatient
Kenya	Female	Adult inpatient	18-24	Negative	Negative	Negative (pale cream to white)	Negative	62	UTI	Positive	Lactobacillus sp.	Gram positive	1	Lactobacillus sp.	5	inpatient
Kenya	Female	Adult outpatient	18-24	Moderate (125)	Positive	Negative (pale cream to white)	Positive	18	Contaminants	Negative	Enterococcus sp.	Gram positive	NA	Enterococcus sp.	4	outpatient
Kenya	Female	Adult outpatient	18-24	Small (70)	Positive	Negative (pale cream to white)	Positive	3	Contaminants	Negative	Escherichia coli	Gram negative	NA	Escherichia coli	5	outpatient
Kenya	Male	Adult outpatient	55-64	Negative	Negative	Negative (pale cream to white)	Negative	0	No growth	Negative	Escherichia coli	Gram negative	NA	Escherichia coli	5	outpatient
Kenya	Female	Adult outpatient	25-34	trace (15)	Positive	Negative (pale cream to white)	Positive	0	No growth	Negative	NA	None significant	NA	NA	5	outpatient
Kenya	Male	Adult outpatient	25-34	trace (15)	Positive	Negative (pale cream to white)	Positive	4	Contaminants	Negative	NA	None significant	NA	NA	5	outpatient
Kenya	Female	Adult outpatient	25-34	Small (70)	Positive	Negative (pale cream to white)	Positive	0	No growth	Negative	NA	None significant	NA	NA	3	outpatient
Kenya	Female	Adult outpatient	18-24	Negative	Negative	Negative (pale cream to white)	Negative	0	No growth	Negative	NA	None significant	NA	NA	3	outpatient
Kenya	Female	Adult outpatient	25-34	Negative	Negative	Negative (pale cream to white)	Negative	0	No growth	Negative	NA	None significant	NA	NA	3	outpatient
Kenya	Female	Adult outpatient	18-24	Negative	Negative	Negative (pale cream to white)	Negative	0	No growth	Negative	NA	None significant	NA	NA	5	outpatient
Kenya	Female	Adult outpatient	25-34	trace (15)	Positive	Negative (pale cream to white)	Positive	0	No growth	Negative	NA	None significant	NA	NA	5	outpatient
Kenya	Female	Adult outpatient	25-34	trace (15)	Positive	Negative (pale cream to white)	Positive	0	No growth	Negative	NA	None significant	NA	NA	3	outpatient
Kenya	Female	Adult outpatient	25-34	Negative	Negative	Positive (uniform pink colour)	Positive	0	No growth	Negative	NA	None significant	NA	NA	3	outpatient
Kenya	Male	Adult outpatient	<18	Negative	Negative	Negative (pale cream to white)	Negative	0	No growth	Negative	NA	None significant	NA	NA	3	outpatient
Kenya	Female	Adult outpatient	25-34	Negative	Negative	Negative (pale cream to white)	Negative	0	No growth	Negative	NA	None significant	NA	NA	3	outpatient
Kenya	Male	Adult outpatient	35-44	Negative	Negative	Negative (pale cream to white)	Negative	0	No growth	Negative	NA	None significant	NA	NA	3	outpatient
Kenya	Female	Adult outpatient	18-24	Negative	Negative	Negative (pale cream to white)	Negative	0	No growth	Negative	NA	None significant	NA	NA	3	outpatient
Kenya	Male	Adult outpatient	25-34	Negative	Negative	Negative (pale cream to white)	Negative	0	No growth	Negative	NA	None significant	NA	NA	3	outpatient
Kenya	Female	Adult outpatient	25-34	Moderate (125)	Positive	Negative (pale cream to white)	Positive	0	No growth	Negative	NA	None significant	NA	NA	3	outpatient
Kenya	Female	Adult outpatient	25-34	Negative	Negative	Negative (pale cream to white)	Negative	6	Contaminants	Negative	NA	None significant	NA	NA	3	outpatient
Kenya	Female	Adult outpatient	25-34	trace (15)	Positive	Negative (pale cream to white)	Positive	20	Contaminants	Negative	NA	None significant	NA	NA	3	outpatient
Kenya	Female	Adult outpatient	35-44	Small (70)	Positive	Negative (pale cream to white)	Positive	0	No growth	Negative	NA	None significant	NA	NA	3	outpatient
Kenya	Male	Adult outpatient	25-34	trace (15)	Positive	Negative (pale cream to white)	Positive	0	No growth	Negative	NA	None significant	NA	NA	3	outpatient
Kenya	Female	Adult outpatient	25-34	Moderate (125)	Positive	Negative (pale cream to white)	Positive	4	Contaminants	Negative	NA	None significant	NA	NA	3	outpatient
Kenya	Female	Adult outpatient	25-34	trace (15)	Positive	Negative (pale cream to white)	Positive	6	Contaminants	Negative	NA	None significant	NA	NA	5	outpatient
Kenya	Male	Adult outpatient	25-34	Negative	Negative	Negative (pale cream to white)	Negative	6	Contaminants	Negative	NA	None significant	NA	NA	3	outpatient
Kenya	Female	Adult outpatient	18-24	Negative	Negative	Negative (pale cream to white)	Negative	15	Contaminants	Negative	NA	None significant	NA	NA	3	outpatient
Kenya	Male	Adult outpatient	25-34	Small (70)	Positive	Negative (pale cream to white)	Positive	3	Contaminants	Negative	NA	None significant	NA	NA	3	outpatient
Kenya	Female	Adult outpatient	25-34	Negative	Negative	Negative (pale cream to white)	Negative	11	Contaminants	Negative	NA	None significant	NA	NA	5	outpatient
Kenya	Female	Adult outpatient	25-34	Negative	Negative	Negative (pale cream to white)	Negative	6	Contaminants	Negative	NA	None significant	NA	NA	3	outpatient
Kenya	Female	Adult outpatient	<18	Negative	Negative	Negative (pale cream to white)	Negative	0	No growth	Negative	NA	None significant	NA	NA	3	outpatient
Kenya	Female	Adult outpatient	18-24	Negative	Negative	Negative (pale cream to white)	Negative	0	No growth	Negative	NA	None significant	NA	NA	5	outpatient
Kenya	Male	Adult outpatient	18-24	Moderate (125)	Positive	Positive (uniform pink colour)	Positive	7	Contaminants	Negative	NA	None significant	NA	NA	5	outpatient
Kenya	Male	Adult outpatient	25-34	Negative	Negative	Negative (pale cream to white)	Negative	0	No growth	Negative	NA	None significant	NA	NA	5	outpatient
Kenya	Female	Adult outpatient	25-34	Negative	Negative	Negative (pale cream to white)	Negative	18	Contaminants	Negative	NA	None significant	NA	NA	3	outpatient
Kenya	Female	Adult outpatient	35-44	Negative	Negative	Negative (pale cream to white)	Negative	2	Contaminants	Negative	NA	None significant	NA	NA	5	outpatient
Kenya	Male	Adult outpatient	35-44	Moderate (125)	Positive	Negative (pale cream to white)	Positive	0	No growth	Negative	NA	None significant	NA	NA	3	outpatient
Kenya	Female	Adult outpatient	35-44	trace (15)	Positive	Negative (pale cream to white)	Positive	0	No growth	Negative	NA	None significant	NA	NA	3	outpatient
Kenya	Female	Adult outpatient	18-24	Large (500)	Positive	Negative (pale cream to white)	Positive	0	No growth	Negative	NA	None significant	NA	NA	3	outpatient
Kenya	Male	Adult outpatient	25-34	Large (500)	Positive	Negative (pale cream to white)	Positive	8	Contaminants	Negative	NA	None significant	NA	NA	3	outpatient
Kenya	Female	Adult outpatient	25-34	trace (15)	Positive	Negative (pale cream to white)	Positive	0	No growth	Negative	NA	None significant	NA	NA	3	outpatient
Kenya	Female	Adult outpatient	25-34	Negative	Negative	Negative (pale cream to white)	Negative	0	No growth	Negative	NA	None significant	NA	NA	3	outpatient
Kenya	Female	Adult outpatient	18-24	Negative	Negative	Negative (pale cream to white)	Negative	21	Contaminants	Negative	NA	None significant	NA	NA	3	outpatient
Kenya	Female	Adult outpatient	25-34	trace (15)	Positive	Negative (pale cream to white)	Positive	0	No growth	Negative	NA	None significant	NA	NA	3	outpatient
Kenya	Female	Adult outpatient	25-34	trace (15)	Positive	Negative (pale cream to white)	Positive	14	Contaminants	Negative	NA	None significant	NA	NA	3	outpatient
Kenya	Female	Adult outpatient	18-24	trace (15)	Positive	Negative (pale cream to white)	Positive	0	No growth	Negative	NA	None significant	NA	NA	3	outpatient
Kenya	Female	Adult outpatient	25-34	trace (15)	Positive	Negative (pale cream to white)	Positive	0	No growth	Negative	NA	None significant	NA	NA	3	outpatient
Kenya	Female	Adult outpatient	35-44	trace (15)	Positive	Negative (pale cream to white)	Positive	0	No growth	Negative	NA	None significant	NA	NA	3	outpatient
Kenya	Male	Adult outpatient	18-24	Negative	Negative	Negative (pale cream to white)	Negative	0	No growth	Negative	NA	None significant	NA	NA	3	outpatient
Kenya	Male	Adult outpatient	25-34	Negative	Negative	Negative (pale cream to white)	Negative	0	No growth	Negative	NA	None significant	NA	NA	3	outpatient
Kenya	Female	Adult outpatient	25-34	Small (70)	Positive	Negative (pale cream to white)	Positive	0	No growth	Negative	NA	None significant	NA	NA	3	outpatient
Kenya	Female	Adult outpatient	25-34	Small (70)	Positive	Negative (pale cream to white)	Positive	0	No growth	Negative	NA	None significant	NA	NA	3	outpatient
Kenya	Female	Adult outpatient	25-34	Small (70)	Positive	Negative (pale cream to white)	Positive	0	No growth	Negative	NA	None significant	NA	NA	3	outpatient
Kenya	Female	Adult outpatient	35-44	Negative	Negative	Negative (pale cream to white)	Negative	0	No growth	Negative	NA	None significant	NA	NA	3	outpatient
Kenya	Female	Adult outpatient	<18	Small (70)	Positive	Negative (pale cream to white)	Positive	0	No growth	Negative	NA	None significant	NA	NA	3	outpatient
Kenya	Female	Adult outpatient	18-24	trace (15)	Positive	Negative (pale cream to white)	Positive	0	No growth	Negative	NA	None significant	NA	NA	3	outpatient
Kenya	Female	Adult outpatient	25-34	Negative	Negative	Negative (pale cream to white)	Negative	0	No growth	Negative	NA	None significant	NA	NA	3	outpatient
Kenya	Female	Adult outpatient	18-24	trace (15)	Positive	Negative (pale cream to white)	Positive	0	No growth	Negative	NA	None significant	NA	NA	5	outpatient
Kenya	Female	Adult outpatient	25-34	Moderate (125)	Positive	Negative (pale cream to white)	Positive	0	No growth	Negative	NA	None significant	NA	NA	3	outpatient
Kenya	Female	Adult outpatient	25-34	Small (70)	Positive	Negative (pale cream to white)	Positive	0	No growth	Negative	NA	None significant	NA	NA	3	outpatient
Kenya	Male	Adult outpatient	25-34	Negative	Negative	Negative (pale cream to white)	Negative	0	No growth	Negative	NA	None significant	NA	NA	3	outpatient
Kenya	Male	Adult outpatient	25-34	Negative	Negative	Negative (pale cream to white)	Negative	0	No growth	Negative	NA	None significant	NA	NA	3	outpatient
Kenya	Male	Adult outpatient	25-34	Moderate (125)	Positive	Negative (pale cream to white)	Positive	0	No growth	Negative	NA	None significant	NA	NA	3	outpatient
Kenya	Male	Adult outpatient	25-34	Negative	Negative	Negative (pale cream to white)	Negative	0	No growth	Negative	NA	None significant	NA	NA	3	outpatient
Kenya	Female	Adult outpatient	18-24	Negative	Negative	Negative (pale cream to white)	Negative	0	No growth	Negative	NA	None significant	NA	NA	3	outpatient
Kenya	Female	Adult outpatient	35-44	Negative	Negative	Negative (pale cream to white)	Negative	0	No growth	Negative	NA	None significant	NA	NA	3	outpatient
Kenya	Female	Adult outpatient	25-34	trace (15)	Positive	Negative (pale cream to white)	Positive	0	No growth	Negative	NA	None significant	NA	NA	3	outpatient
Kenya	Male	Adult outpatient	25-34	Negative	Negative	Negative (pale cream to white)	Negative	0	No growth	Negative	NA	None significant	NA	NA	3	outpatient
Kenya	Male	Adult outpatient	35-44	Negative	Negative	Negative (pale cream to white)	Negative	0	No growth	Negative	NA	None significant	NA	NA	3	outpatient
Kenya	Male	Adult outpatient	25-34	Negative	Negative	Negative (pale cream to white)	Negative	0	No growth	Negative	NA	None significant	NA	NA	3	outpatient
Kenya	Male	Adult outpatient	45-54	Negative	Negative	Negative (pale cream to white)	Negative	0	No growth	Negative	NA	None significant	NA	NA	3	outpatient
Kenya	Female	Child outpatient	<18	Moderate (125)	Positive	Negative (pale cream to white)	Positive	10	Contaminants	Negative	NA	None significant	NA	NA	3	outpatient
Kenya	Female	Adult outpatient	35-44	Negative	Negative	Negative (pale cream to white)	Negative	0	No growth	Negative	NA	None significant	NA	NA	3	outpatient
Kenya	Female	Adult outpatient	25-34	Negative	Negative	Negative (pale cream to white)	Negative	20	Contaminants	Negative	NA	None significant	NA	NA	3	outpatient
Kenya	Male	Adult outpatient	25-34	Negative	Negative	Negative (pale cream to white)	Negative	0	No growth	Negative	NA	None significant	NA	NA	3	outpatient
Kenya	Male	Adult outpatient	35-44	Negative	Negative	Negative (pale cream to white)	Negative	0	No growth	Negative	NA	None significant	NA	NA	3	outpatient
Kenya	Female	Adult outpatient	25-34	Negative	Negative	Negative (pale cream to white)	Negative	0	No growth	Negative	NA	None significant	NA	NA	3	outpatient
Kenya	Male	Adult outpatient	25-34	trace (15)	Positive	Negative (pale cream to white)	Positive	0	No growth	Negative	NA	None significant	NA	NA	3	outpatient
Kenya	Female	Adult outpatient	18-24	Negative	Negative	Negative (pale cream to white)	Negative	4	Contaminants	Negative	NA	None significant	NA	NA	3	outpatient
Kenya	Male	Adult outpatient	25-34	Negative	Negative	Negative (pale cream to white)	Negative	0	No growth	Negative	NA	None significant	NA	NA	3	outpatient
Kenya	Female	Adult outpatient	18-24	Moderate (125)	Positive	Negative (pale cream to white)	Positive	0	No growth	Negative	NA	None significant	NA	NA	3	outpatient
Kenya	Female	Adult outpatient	25-34	Negative	Negative	Negative (pale cream to white)	Negative	0	No growth	Negative	NA	None significant	NA	NA	3	outpatient
Kenya	Female	Adult outpatient	35-44	Negative	Negative	Negative (pale cream to white)	Negative	21	Contaminants	Negative	NA	None significant	NA	NA	5	outpatient
Kenya	Female	Adult outpatient	25-34	Small (70)	Positive	Negative (pale cream to white)	Positive	5	Contaminants	Negative	NA	None significant	NA	NA	3	outpatient
Kenya	Male	Adult outpatient	35-44	Negative	Negative	Negative (pale cream to white)	Negative	0	No growth	Negative	NA	None significant	NA	NA	3	outpatient
Kenya	Female	Adult outpatient	25-34	trace (15)	Positive	Negative (pale cream to white)	Positive	1	Contaminants	Negative	NA	None significant	NA	NA	3	outpatient
Kenya	Female	Adult outpatient	25-34	trace (15)	Positive	Negative (pale cream to white)	Positive	0	No growth	Negative	NA	None significant	NA	NA	3	outpatient
Kenya	Female	Adult outpatient	25-34	trace (15)	Positive	Negative (pale cream to white)	Positive	12	Contaminants	Negative	NA	None significant	NA	NA	3	outpatient
Kenya	Male	Adult outpatient	25-34	trace (15)	Positive	Negative (pale cream to white)	Positive	0	No growth	Negative	NA	None significant	NA	NA	3	outpatient
Kenya	Female	Adult outpatient	25-34	trace (15)	Positive	Negative (pale cream to white)	Positive	0	No growth	Negative	NA	None significant	NA	NA	3	outpatient
Kenya	Female	Adult outpatient	18-24	Negative	Negative	Negative (pale cream to white)	Negative	15	Contaminants	Negative	NA	None significant	NA	NA	3	outpatient
Kenya	Female	Adult outpatient	18-24	Negative	Negative	Negative (pale cream to white)	Negative	17	Contaminants	Negative	NA	None significant	NA	NA	3	outpatient
Kenya	Male	Adult outpatient	25-34	Negative	Negative	Negative (pale cream to white)	Negative	0	No growth	Negative	NA	None significant	NA	NA	5	outpatient
Kenya	Female	Adult outpatient	25-34	Negative	Negative	Negative (pale cream to white)	Negative	0	No growth	Negative	NA	None significant	NA	NA	5	outpatient
Kenya	Female	Adult outpatient	25-34	Negative	Negative	Negative (pale cream to white)	Negative	15	Contaminants	Negative	NA	None significant	NA	NA	3	outpatient
Kenya	Female	Adult outpatient	25-34	Negative	Negative	Negative (pale cream to white)	Negative	13	Contaminants	Negative	NA	None significant	NA	NA	5	outpatient
Kenya	Female	Adult outpatient	25-34	Negative	Negative	Negative (pale cream to white)	Negative	0	No growth	Negative	NA	None significant	NA	NA	5	outpatient
Kenya	Female	Adult outpatient	18-24	Negative	Negative	Negative (pale cream to white)	Negative	0	No growth	Negative	NA	None significant	NA	NA	3	outpatient
Kenya	Male	Adult outpatient	25-34	Negative	Negative	Negative (pale cream to white)	Negative	0	No growth	Negative	NA	None significant	NA	NA	3	outpatient
Kenya	Male	Adult outpatient	18-24	Negative	Negative	Negative (pale cream to white)	Negative	0	No growth	Negative	NA	None significant	NA	NA	3	outpatient
Kenya	Female	Adult outpatient	18-24	trace (15)	Positive	Negative (pale cream to white)	Positive	0	No growth	Negative	NA	None significant	NA	NA	3	outpatient
Kenya	Female	Adult outpatient	18-24	Small (70)	Positive	Negative (pale cream to white)	Positive	0	No growth	Negative	NA	None significant	NA	NA	3	outpatient
Kenya	Female	Adult outpatient	25-34	Negative	Negative	Negative (pale cream to white)	Negative	0	No growth	Negative	NA	None significant	NA	NA	3	outpatient
Kenya	Female	Adult outpatient	18-24	Moderate (125)	Positive	Negative (pale cream to white)	Positive	20	Contaminants	Negative	NA	None significant	NA	NA	3	outpatient
Kenya	Female	Adult outpatient	55-64	Negative	Negative	Negative (pale cream to white)	Negative	0	No growth	Negative	NA	None significant	NA	NA	3	outpatient
Kenya	Female	Adult outpatient	25-34	Negative	Negative	Negative (pale cream to white)	Negative	0	No growth	Negative	NA	None significant	NA	NA	3	outpatient
Kenya	Male	Adult outpatient	45-54	Negative	Negative	Negative (pale cream to white)	Negative	0	No growth	Negative	NA	None significant	NA	NA	3	outpatient
Kenya	Female	Adult outpatient	25-34	Negative	Negative	Negative (pale cream to white)	Negative	0	No growth	Negative	NA	None significant	NA	NA	3	outpatient
Kenya	Male	Adult outpatient	35-44	Moderate (125)	Positive	Negative (pale cream to white)	Positive	0	No growth	Negative	NA	None significant	NA	NA	3	outpatient
Kenya	Female	Adult outpatient	25-34	Negative	Negative	Negative (pale cream to white)	Negative	0	No growth	Negative	NA	None significant	NA	NA	3	outpatient
Kenya	Male	Adult outpatient	25-34	Negative	Negative	Negative (pale cream to white)	Negative	8	Contaminants	Negative	NA	None significant	NA	NA	3	outpatient
Kenya	Female	Adult outpatient	25-34	Negative	Negative	Negative (pale cream to white)	Negative	0	No growth	Negative	NA	None significant	NA	NA	3	outpatient
Kenya	Female	Adult outpatient	35-44	Negative	Negative	Negative (pale cream to white)	Negative	0	No growth	Negative	NA	None significant	NA	NA	3	outpatient
Kenya	Female	Adult outpatient	18-24	Negative	Negative	Negative (pale cream to white)	Negative	0	No growth	Negative	NA	None significant	NA	NA	3	outpatient
Kenya	Female	Adult outpatient	35-44	Negative	Negative	Negative (pale cream to white)	Negative	3	Contaminants	Negative	NA	None significant	NA	NA	3	outpatient
Kenya	Female	Adult outpatient	18-24	Negative	Negative	Negative (pale cream to white)	Negative	7	Contaminants	Negative	NA	None significant	NA	NA	3	outpatient
Kenya	Female	Adult outpatient	25-34	trace (15)	Positive	Negative (pale cream to white)	Positive	0	No growth	Negative	NA	None significant	NA	NA	3	outpatient
Kenya	Male	Adult outpatient	18-24	trace (15)	Positive	Negative (pale cream to white)	Positive	0	No growth	Negative	NA	None significant	NA	NA	3	outpatient
Kenya	Female	Adult outpatient	35-44	Negative	Negative	Negative (pale cream to white)	Negative	0	No growth	Negative	NA	None significant	NA	NA	3	outpatient
Kenya	Female	Adult outpatient	25-34	Negative	Negative	Negative (pale cream to white)	Negative	0	No growth	Negative	NA	None significant	NA	NA	3	outpatient
Kenya	Male	Adult outpatient	18-24	Negative	Negative	Negative (pale cream to white)	Negative	16	Contaminants	Negative	NA	None significant	NA	NA	3	outpatient
Kenya	Female	Adult outpatient	25-34	Negative	Negative	Negative (pale cream to white)	Negative	0	No growth	Negative	NA	None significant	NA	NA	3	outpatient
Kenya	Female	Adult outpatient	25-34	Negative	Negative	Negative (pale cream to white)	Negative	0	No growth	Negative	NA	None significant	NA	NA	3	outpatient
Kenya	Female	Adult outpatient	18-24	Negative	Negative	Negative (pale cream to white)	Negative	0	No growth	Negative	NA	None significant	NA	NA	3	outpatient
Kenya	Female	Adult outpatient	18-24	Negative	Negative	Negative (pale cream to white)	Negative	0	No growth	Negative	NA	None significant	NA	NA	3	outpatient
Kenya	Female	Adult outpatient	35-44	trace (15)	Positive	Negative (pale cream to white)	Positive	0	No growth	Negative	NA	None significant	NA	NA	3	outpatient
Kenya	Female	Adult outpatient	18-24	Negative	Negative	Negative (pale cream to white)	Negative	0	No growth	Negative	NA	None significant	NA	NA	3	outpatient
Kenya	Female	Adult outpatient	25-34	trace (15)	Positive	Negative (pale cream to white)	Positive	2	Contaminants	Negative	NA	None significant	NA	NA	3	outpatient
Kenya	Female	Adult outpatient	25-34	Negative	Negative	Negative (pale cream to white)	Negative	13	Contaminants	Negative	NA	None significant	NA	NA	3	outpatient
Kenya	Female	Adult outpatient	35-44	Negative	Negative	Negative (pale cream to white)	Negative	0	No growth	Negative	NA	None significant	NA	NA	3	outpatient
Kenya	Female	Adult outpatient	35-44	Negative	Negative	Negative (pale cream to white)	Negative	0	No growth	Negative	NA	None significant	NA	NA	3	outpatient
Kenya	Male	Adult outpatient	25-34	Moderate (125)	Positive	Negative (pale cream to white)	Positive	2	Contaminants	Negative	NA	None significant	NA	NA	3	outpatient
Kenya	Female	Child outpatient	<18	Small (70)	Positive	Negative (pale cream to white)	Positive	0	No growth	Negative	NA	None significant	NA	NA	3	outpatient
Kenya	Female	Adult outpatient	25-34	Small (70)	Positive	Negative (pale cream to white)	Positive	5	Contaminants	Negative	NA	None significant	NA	NA	3	outpatient
Kenya	Female	Adult outpatient	35-44	Negative	Negative	Negative (pale cream to white)	Negative	0	No growth	Negative	NA	None significant	NA	NA	5	outpatient
Kenya	Male	Adult outpatient	25-34	Negative	Negative	Negative (pale cream to white)	Negative	0	No growth	Negative	NA	None significant	NA	NA	3	outpatient
Kenya	Female	Adult outpatient	18-24	trace (15)	Positive	Negative (pale cream to white)	Positive	0	No growth	Negative	NA	None significant	NA	NA	3	outpatient
Kenya	Female	Adult outpatient	35-44	trace (15)	Positive	Negative (pale cream to white)	Positive	0	No growth	Negative	NA	None significant	NA	NA	3	outpatient
Kenya	Female	Adult outpatient	35-44	trace (15)	Positive	Negative (pale cream to white)	Positive	18	Contaminants	Negative	NA	None significant	NA	NA	3	outpatient
Kenya	Female	Adult outpatient	35-44	Negative	Negative	Negative (pale cream to white)	Negative	0	No growth	Negative	NA	None significant	NA	NA	3	outpatient
Kenya	Male	Adult outpatient	45-54	Negative	Negative	Negative (pale cream to white)	Negative	3	Contaminants	Negative	NA	None significant	NA	NA	3	outpatient
Kenya	Female	Adult outpatient	25-34	Negative	Negative	Negative (pale cream to white)	Negative	4	Contaminants	Negative	NA	None significant	NA	NA	3	outpatient
Kenya	Female	Adult outpatient	35-44	Negative	Negative	Negative (pale cream to white)	Negative	0	No growth	Negative	NA	None significant	NA	NA	3	outpatient
Kenya	Female	Adult outpatient	35-44	Negative	Negative	Negative (pale cream to white)	Negative	16	Contaminants	Negative	NA	None significant	NA	NA	3	outpatient
Kenya	Female	Adult outpatient	25-34	Negative	Negative	Negative (pale cream to white)	Negative	0	No growth	Negative	NA	None significant	NA	NA	3	outpatient
Kenya	Female	Adult outpatient	25-34	Negative	Negative	Negative (pale cream to white)	Negative	2	Contaminants	Negative	NA	None significant	NA	NA	3	outpatient
Kenya	Female	Adult outpatient	35-44	Negative	Negative	Negative (pale cream to white)	Negative	0	No growth	Negative	NA	None significant	NA	NA	3	outpatient
Kenya	Female	Adult outpatient	25-34	Negative	Negative	Negative (pale cream to white)	Negative	0	No growth	Negative	NA	None significant	NA	NA	3	outpatient
Kenya	Female	Adult outpatient	25-34	Negative	Negative	Negative (pale cream to white)	Negative	0	No growth	Negative	NA	None significant	NA	NA	3	outpatient
Kenya	Male	Adult outpatient	25-34	Negative	Negative	Negative (pale cream to white)	Negative	0	No growth	Negative	NA	None significant	NA	NA	3	outpatient
Kenya	Male	Adult outpatient	25-34	Negative	Negative	Negative (pale cream to white)	Negative	10	Contaminants	Negative	NA	None significant	NA	NA	3	outpatient
Kenya	Female	Adult outpatient	35-44	trace (15)	Positive	Negative (pale cream to white)	Positive	0	No growth	Negative	NA	None significant	NA	NA	3	outpatient
Kenya	Female	Adult outpatient	25-34	Negative	Negative	Negative (pale cream to white)	Negative	3	Contaminants	Negative	NA	None significant	NA	NA	3	outpatient
Kenya	Female	Adult outpatient	55-64	trace (15)	Positive	Negative (pale cream to white)	Positive	0	No growth	Negative	NA	None significant	NA	NA	3	outpatient
Kenya	Female	Adult outpatient	25-34	Negative	Negative	Negative (pale cream to white)	Negative	0	No growth	Negative	NA	None significant	NA	NA	3	outpatient
Kenya	Female	Adult outpatient	25-34	Negative	Negative	Negative (pale cream to white)	Negative	0	No growth	Negative	NA	None significant	NA	NA	3	outpatient
Kenya	Female	Adult outpatient	35-44	Negative	Negative	Negative (pale cream to white)	Negative	0	No growth	Negative	NA	None significant	NA	NA	3	outpatient
Kenya	Male	Adult outpatient	45-54	trace (15)	Positive	Negative (pale cream to white)	Positive	11	Contaminants	Negative	NA	None significant	NA	NA	3	outpatient
Kenya	Male	Adult outpatient	25-34	Negative	Negative	Negative (pale cream to white)	Negative	0	No growth	Negative	NA	None significant	NA	NA	3	outpatient
Kenya	Male	Adult outpatient	25-34	trace (15)	Positive	Negative (pale cream to white)	Positive	0	No growth	Negative	NA	None significant	NA	NA	5	outpatient
Kenya	Female	Adult outpatient	25-34	Negative	Negative	Negative (pale cream to white)	Negative	2	Contaminants	Negative	NA	None significant	NA	NA	5	outpatient
Kenya	Female	Adult outpatient	25-34	Negative	Negative	Negative (pale cream to white)	Negative	0	No growth	Negative	NA	None significant	NA	NA	3	outpatient
Kenya	Female	Adult outpatient	18-24	Moderate (125)	Positive	Negative (pale cream to white)	Positive	0	No growth	Negative	NA	None significant	NA	NA	3	outpatient
Kenya	Female	Adult outpatient	18-24	Moderate (125)	Positive	Negative (pale cream to white)	Positive	11	Contaminants	Negative	NA	None significant	NA	NA	3	outpatient
Kenya	Female	Adult outpatient	18-24	Negative	Negative	Negative (pale cream to white)	Negative	9	Contaminants	Negative	NA	None significant	NA	NA	3	outpatient
Kenya	Male	Adult outpatient	35-44	Moderate (125)	Positive	Negative (pale cream to white)	Positive	1	Contaminants	Negative	NA	None significant	NA	NA	3	outpatient
Kenya	Male	Adult outpatient	25-34	trace (15)	Positive	Negative (pale cream to white)	Positive	0	No growth	Negative	NA	None significant	NA	NA	5	outpatient
Kenya	Female	Adult outpatient	18-24	trace (15)	Positive	Negative (pale cream to white)	Positive	15	Contaminants	Negative	NA	None significant	NA	NA	3	outpatient
Kenya	Female	Adult outpatient	35-44	Negative	Negative	Negative (pale cream to white)	Negative	13	Contaminants	Negative	NA	None significant	NA	NA	3	outpatient
Kenya	Female	Child outpatient	<18	Small (70)	Positive	Negative (pale cream to white)	Positive	0	No growth	Negative	NA	None significant	NA	NA	3	outpatient
Kenya	Female	Adult outpatient	18-24	Large (500)	Positive	Negative (pale cream to white)	Positive	4	Contaminants	Negative	NA	None significant	NA	NA	3	outpatient
Kenya	Female	Adult outpatient	18-24	Large (500)	Positive	Negative (pale cream to white)	Positive	0	No growth	Negative	NA	None significant	NA	NA	3	outpatient
Kenya	Female	Adult outpatient	18-24	Moderate (125)	Positive	Negative (pale cream to white)	Positive	0	No growth	Negative	NA	None significant	NA	NA	3	outpatient
Kenya	Female	Adult outpatient	25-34	Negative	Negative	Negative (pale cream to white)	Negative	7	Contaminants	Negative	NA	None significant	NA	NA	5	outpatient
Kenya	Female	Adult outpatient	25-34	Small (70)	Positive	Negative (pale cream to white)	Positive	18	Contaminants	Negative	NA	None significant	NA	NA	3	outpatient
Kenya	Male	Adult outpatient	35-44	trace (15)	Positive	Negative (pale cream to white)	Positive	0	No growth	Negative	NA	None significant	NA	NA	5	outpatient
Kenya	Male	Adult outpatient	45-54	trace (15)	Positive	Negative (pale cream to white)	Positive	5	Contaminants	Negative	NA	None significant	NA	NA	5	outpatient
Kenya	Female	Child outpatient	<18	trace (15)	Positive	Negative (pale cream to white)	Positive	3	Contaminants	Negative	NA	None significant	NA	NA	5	outpatient
Kenya	Female	Adult outpatient	18-24	trace (15)	Positive	Negative (pale cream to white)	Positive	14	Contaminants	Negative	NA	None significant	NA	NA	3	outpatient
Kenya	Male	Adult outpatient	25-34	Moderate (125)	Positive	Negative (pale cream to white)	Positive	13	Contaminants	Negative	NA	None significant	NA	NA	3	outpatient
Kenya	Female	Adult outpatient	18-24	trace (15)	Positive	Negative (pale cream to white)	Positive	11	Contaminants	Negative	NA	None significant	NA	NA	3	outpatient
Kenya	Female	Adult outpatient	18-24	Negative	Negative	Negative (pale cream to white)	Negative	2	Contaminants	Negative	NA	None significant	NA	NA	3	outpatient
Kenya	Female	Adult outpatient	18-24	Negative	Negative	Negative (pale cream to white)	Negative	11	Contaminants	Negative	NA	None significant	NA	NA	3	outpatient
Kenya	Female	Adult outpatient	25-34	Negative	Negative	Negative (pale cream to white)	Negative	0	No growth	Negative	NA	None significant	NA	NA	3	outpatient
Kenya	Female	Adult outpatient	55-64	Small (70)	Positive	Negative (pale cream to white)	Positive	0	No growth	Negative	NA	None significant	NA	NA	3	outpatient
Kenya	Female	Adult outpatient	25-34	trace (15)	Positive	Negative (pale cream to white)	Positive	24	Contaminants	Negative	NA	None significant	NA	NA	3	outpatient
Kenya	Female	Adult outpatient	25-34	trace (15)	Positive	Negative (pale cream to white)	Positive	16	Contaminants	Negative	NA	None significant	NA	NA	3	outpatient
Kenya	Female	Adult outpatient	25-34	trace (15)	Positive	Negative (pale cream to white)	Positive	3	Contaminants	Negative	NA	None significant	NA	NA	3	outpatient
Kenya	Male	Adult outpatient	25-34	trace (15)	Positive	Negative (pale cream to white)	Positive	10	Contaminants	Negative	NA	None significant	NA	NA	3	outpatient
Kenya	Female	Adult outpatient	18-24	Moderate (125)	Positive	Negative (pale cream to white)	Positive	0	No growth	Negative	NA	None significant	NA	NA	3	outpatient
Kenya	Female	Adult outpatient	18-24	Negative	Negative	Negative (pale cream to white)	Negative	0	No growth	Negative	NA	None significant	NA	NA	3	outpatient
Kenya	Female	Adult outpatient	25-34	Moderate (125)	Positive	Negative (pale cream to white)	Positive	2	Contaminants	Negative	NA	None significant	NA	NA	3	outpatient
Kenya	Female	Adult outpatient	18-24	Small (70)	Positive	Negative (pale cream to white)	Positive	0	No growth	Negative	NA	None significant	NA	NA	3	outpatient
Kenya	Female	Adult outpatient	18-24	Negative	Negative	Negative (pale cream to white)	Negative	20	Contaminants	Negative	NA	None significant	NA	NA	3	outpatient
Kenya	Female	Adult outpatient	25-34	Small (70)	Positive	Negative (pale cream to white)	Positive	0	No growth	Negative	NA	None significant	NA	NA	3	outpatient
Kenya	Female	Adult outpatient	25-34	Moderate (125)	Positive	Negative (pale cream to white)	Positive	15	Contaminants	Negative	NA	None significant	NA	NA	3	outpatient
Kenya	Female	Adult outpatient	35-44	Negative	Negative	Negative (pale cream to white)	Negative	0	No growth	Negative	NA	None significant	NA	NA	3	outpatient
Kenya	Female	Adult outpatient	25-34	Negative	Negative	Negative (pale cream to white)	Negative	0	No growth	Negative	NA	None significant	NA	NA	3	outpatient
Kenya	Female	Adult outpatient	35-44	Small (70)	Positive	Negative (pale cream to white)	Positive	12	Contaminants	Negative	NA	None significant	NA	NA	3	outpatient
Kenya	Female	Adult outpatient	18-24	trace (15)	Positive	Positive (uniform pink colour)	Positive	10	Contaminants	Negative	NA	None significant	NA	NA	3	outpatient
Kenya	Female	Adult outpatient	25-34	trace (15)	Positive	Negative (pale cream to white)	Positive	5	Contaminants	Negative	NA	None significant	NA	NA	3	outpatient
Kenya	Female	Adult outpatient	18-24	trace (15)	Positive	Negative (pale cream to white)	Positive	3	Contaminants	Negative	NA	None significant	NA	NA	3	outpatient
Kenya	Female	Adult outpatient	18-24	Moderate (125)	Positive	Negative (pale cream to white)	Positive	0	No growth	Negative	NA	None significant	NA	NA	3	outpatient
Kenya	Female	Adult outpatient	35-44	Negative	Negative	Negative (pale cream to white)	Negative	7	Contaminants	Negative	NA	None significant	NA	NA	3	outpatient
Kenya	Female	Adult outpatient	25-34	Large (500)	Positive	Negative (pale cream to white)	Positive	19	Contaminants	Negative	NA	None significant	NA	NA	3	outpatient
Kenya	Female	Adult outpatient	18-24	Negative	Negative	Negative (pale cream to white)	Negative	12	Contaminants	Negative	NA	None significant	NA	NA	3	outpatient
Kenya	Female	Adult outpatient	25-34	Small (70)	Positive	Negative (pale cream to white)	Positive	0	No growth	Negative	NA	None significant	NA	NA	3	outpatient
Kenya	Male	Adult outpatient	25-34	Moderate (125)	Positive	Negative (pale cream to white)	Positive	2	Contaminants	Negative	NA	None significant	NA	NA	5	outpatient
Kenya	Female	Adult outpatient	45-54	trace (15)	Positive	Negative (pale cream to white)	Positive	6	Contaminants	Negative	NA	None significant	NA	NA	5	outpatient
Kenya	Female	Adult outpatient	25-34	Negative	Negative	Positive (uniform pink colour)	Positive	0	No growth	Negative	NA	None significant	NA	NA	3	outpatient
Kenya	Female	Adult outpatient	25-34	Negative	Negative	Negative (pale cream to white)	Negative	1	Contaminants	Negative	NA	None significant	NA	NA	5	outpatient
Kenya	Female	Adult outpatient	25-34	Small (70)	Positive	Negative (pale cream to white)	Positive	0	No growth	Negative	NA	None significant	NA	NA	3	outpatient
Kenya	Female	Adult outpatient	18-24	trace (15)	Positive	Negative (pale cream to white)	Positive	0	No growth	Negative	NA	None significant	NA	NA	3	outpatient
Kenya	Female	Adult outpatient	35-44	Moderate (125)	Positive	Negative (pale cream to white)	Positive	10	Contaminants	Negative	NA	None significant	NA	NA	3	outpatient
Kenya	Male	Adult outpatient	25-34	Negative	Negative	Negative (pale cream to white)	Negative	0	No growth	Negative	NA	None significant	NA	NA	3	outpatient
Kenya	Female	Adult outpatient	25-34	Negative	Negative	Negative (pale cream to white)	Negative	15	Contaminants	Negative	NA	None significant	NA	NA	3	outpatient
Kenya	Female	Adult outpatient	35-44	Negative	Negative	Negative (pale cream to white)	Negative	10	Contaminants	Negative	NA	None significant	NA	NA	3	outpatient
Kenya	Female	Adult outpatient	25-34	Negative	Negative	Negative (pale cream to white)	Negative	0	No growth	Negative	NA	None significant	NA	NA	3	outpatient
Kenya	Female	Adult outpatient	25-34	Large (500)	Positive	Negative (pale cream to white)	Positive	20	Contaminants	Negative	NA	None significant	NA	NA	5	outpatient
Kenya	Female	Adult outpatient	35-44	Negative	Negative	Negative (pale cream to white)	Negative	5	Contaminants	Negative	NA	None significant	NA	NA	3	outpatient
Kenya	Male	Adult outpatient	18-24	Negative	Negative	Negative (pale cream to white)	Negative	0	No growth	Negative	NA	None significant	NA	NA	3	outpatient
Kenya	Female	Adult outpatient	18-24	Moderate (125)	Positive	Negative (pale cream to white)	Positive	20	Contaminants	Negative	NA	None significant	NA	NA	3	outpatient
Kenya	Female	Adult outpatient	25-34	Negative	Negative	Negative (pale cream to white)	Negative	12	Contaminants	Negative	NA	None significant	NA	NA	3	outpatient
Kenya	Male	Adult outpatient	25-34	Negative	Negative	Negative (pale cream to white)	Negative	2	Contaminants	Negative	NA	None significant	NA	NA	3	outpatient
Kenya	Male	Adult outpatient	25-34	Negative	Negative	Negative (pale cream to white)	Negative	0	No growth	Negative	NA	None significant	NA	NA	5	outpatient
Kenya	Male	Adult outpatient	25-34	Negative	Negative	Negative (pale cream to white)	Negative	1	Contaminants	Negative	NA	None significant	NA	NA	5	outpatient
Kenya	Male	Adult outpatient	25-34	Negative	Negative	Negative (pale cream to white)	Negative	11	Contaminants	Negative	NA	None significant	NA	NA	3	outpatient
Kenya	Female	Adult outpatient	25-34	trace (15)	Positive	Negative (pale cream to white)	Positive	0	No growth	Negative	NA	None significant	NA	NA	5	outpatient
Kenya	Female	Adult outpatient	18-24	Small (70)	Positive	Negative (pale cream to white)	Positive	0	No growth	Negative	NA	None significant	NA	NA	3	outpatient
Kenya	Female	Adult outpatient	25-34	Negative	Negative	Negative (pale cream to white)	Negative	10	Contaminants	Negative	NA	None significant	NA	NA	3	outpatient
Kenya	Female	Adult outpatient	18-24	Moderate (125)	Positive	Negative (pale cream to white)	Positive	0	No growth	Negative	NA	None significant	NA	NA	5	outpatient
Kenya	Male	Adult outpatient	25-34	Negative	Negative	Negative (pale cream to white)	Negative	0	No growth	Negative	NA	None significant	NA	NA	3	outpatient
Kenya	Female	Adult outpatient	18-24	Negative	Negative	Negative (pale cream to white)	Negative	3	Contaminants	Negative	NA	None significant	NA	NA	3	outpatient
Kenya	Female	Adult outpatient	25-34	Negative	Negative	Negative (pale cream to white)	Negative	17	Contaminants	Negative	NA	None significant	NA	NA	3	outpatient
Kenya	Male	Adult outpatient	35-44	Negative	Negative	Negative (pale cream to white)	Negative	23	Contaminants	Negative	NA	None significant	NA	NA	3	outpatient
Kenya	Male	Adult outpatient	25-34	Moderate (125)	Positive	Negative (pale cream to white)	Positive	0	No growth	Negative	NA	None significant	NA	NA	3	outpatient
Kenya	Male	Adult outpatient	25-34	Negative	Negative	Negative (pale cream to white)	Negative	0	No growth	Negative	NA	None significant	NA	NA	3	outpatient
Kenya	Male	Adult outpatient	35-44	Negative	Negative	Negative (pale cream to white)	Negative	0	No growth	Negative	NA	None significant	NA	NA	3	outpatient
Kenya	Female	Adult outpatient	18-24	trace (15)	Positive	Negative (pale cream to white)	Positive	4	Contaminants	Negative	NA	None significant	NA	NA	3	outpatient
Kenya	Female	Adult outpatient	35-44	Negative	Negative	Negative (pale cream to white)	Negative	22	Contaminants	Negative	NA	None significant	NA	NA	3	outpatient
Kenya	Female	Adult outpatient	35-44	Moderate (125)	Positive	Negative (pale cream to white)	Positive	0	No growth	Negative	NA	None significant	NA	NA	3	outpatient
Kenya	Female	Adult outpatient	25-34	Large (500)	Positive	Negative (pale cream to white)	Positive	5	Contaminants	Negative	NA	None significant	NA	NA	3	outpatient
Kenya	Female	Adult outpatient	25-34	Negative	Negative	Negative (pale cream to white)	Negative	0	No growth	Negative	NA	None significant	NA	NA	3	outpatient
Kenya	Female	Adult outpatient	18-24	Negative	Negative	Negative (pale cream to white)	Negative	0	No growth	Negative	NA	None significant	NA	NA	3	outpatient
Kenya	Female	Adult outpatient	18-24	Negative	Negative	Negative (pale cream to white)	Negative	0	No growth	Negative	NA	None significant	NA	NA	3	outpatient
Kenya	Male	Adult outpatient	25-34	Negative	Negative	Negative (pale cream to white)	Negative	0	No growth	Negative	NA	None significant	NA	NA	3	outpatient
Kenya	Female	Adult outpatient	<18	Moderate (125)	Positive	Negative (pale cream to white)	Positive	3	Contaminants	Negative	NA	None significant	NA	NA	3	outpatient
Kenya	Male	Adult outpatient	35-44	Negative	Negative	Negative (pale cream to white)	Negative	0	No growth	Negative	NA	None significant	NA	NA	3	outpatient
Kenya	Female	Adult outpatient	18-24	Negative	Negative	Negative (pale cream to white)	Negative	0	No growth	Negative	NA	None significant	NA	NA	3	outpatient
Kenya	Female	Adult outpatient	25-34	Negative	Negative	Negative (pale cream to white)	Negative	2	Contaminants	Negative	NA	None significant	NA	NA	5	outpatient
Kenya	Female	Adult outpatient	25-34	Moderate (125)	Positive	Negative (pale cream to white)	Positive	13	Contaminants	Negative	NA	None significant	NA	NA	3	outpatient
Kenya	Male	Adult outpatient	18-24	Negative	Negative	Negative (pale cream to white)	Negative	2	Contaminants	Negative	NA	None significant	NA	NA	3	outpatient
Kenya	Female	Adult outpatient	25-34	trace (15)	Positive	Negative (pale cream to white)	Positive	10	Contaminants	Negative	NA	None significant	NA	NA	3	outpatient
Kenya	Female	Adult outpatient	18-24	Moderate (125)	Positive	Negative (pale cream to white)	Positive	1	Contaminants	Negative	NA	None significant	NA	NA	3	outpatient
Kenya	Male	Adult outpatient	25-34	Negative	Negative	Negative (pale cream to white)	Negative	0	No growth	Negative	NA	None significant	NA	NA	3	outpatient
Kenya	Female	Adult outpatient	18-24	Moderate (125)	Positive	Negative (pale cream to white)	Positive	3	Contaminants	Negative	NA	None significant	NA	NA	3	outpatient
Kenya	Female	Adult outpatient	25-34	Moderate (125)	Positive	Negative (pale cream to white)	Positive	3	Contaminants	Negative	NA	None significant	NA	NA	3	outpatient
Kenya	Male	Adult outpatient	<18	Small (70)	Positive	Negative (pale cream to white)	Positive	0	No growth	Negative	NA	None significant	NA	NA	3	outpatient
Kenya	Female	Adult outpatient	18-24	Negative	Negative	Negative (pale cream to white)	Negative	0	No growth	Negative	NA	None significant	NA	NA	5	outpatient
Kenya	Female	Adult outpatient	25-34	trace (15)	Positive	Positive (uniform pink colour)	Positive	0	No growth	Negative	NA	None significant	NA	NA	5	outpatient
Kenya	Female	Adult outpatient	18-24	Negative	Negative	Negative (pale cream to white)	Negative	3	Contaminants	Negative	NA	None significant	NA	NA	5	outpatient
Kenya	Male	Adult outpatient	45-54	Negative	Negative	Negative (pale cream to white)	Negative	6	Contaminants	Negative	NA	None significant	NA	NA	5	outpatient
Kenya	Male	Adult outpatient	25-34	Negative	Negative	Negative (pale cream to white)	Negative	4	Contaminants	Negative	NA	None significant	NA	NA	5	outpatient
Kenya	Male	Adult outpatient	25-34	Negative	Negative	Negative (pale cream to white)	Negative	6	Contaminants	Negative	NA	None significant	NA	NA	5	outpatient
Kenya	Male	Adult outpatient	25-34	Negative	Negative	Negative (pale cream to white)	Negative	4	Contaminants	Negative	NA	None significant	NA	NA	5	outpatient
Kenya	Male	Adult outpatient	35-44	Negative	Negative	Negative (pale cream to white)	Negative	0	No growth	Negative	NA	None significant	NA	NA	5	outpatient
Kenya	Female	Adult outpatient	45-54	Negative	Negative	Negative (pale cream to white)	Negative	5	Contaminants	Negative	NA	None significant	NA	NA	5	outpatient
Kenya	Female	Adult outpatient	18-24	Negative	Negative	Negative (pale cream to white)	Negative	7	Contaminants	Negative	NA	None significant	NA	NA	5	outpatient
Kenya	Female	Adult outpatient	75 and more	Negative	Negative	Negative (pale cream to white)	Negative	4	Contaminants	Negative	NA	None significant	NA	NA	5	outpatient
Kenya	Female	Adult outpatient	45-54	Moderate (125)	Positive	Negative (pale cream to white)	Positive	0	No growth	Negative	NA	None significant	NA	NA	5	outpatient
Kenya	Male	Adult outpatient	55-64	Negative	Negative	Negative (pale cream to white)	Negative	0	No growth	Negative	NA	None significant	NA	NA	5	outpatient
Kenya	Female	Adult outpatient	25-34	trace (15)	Positive	Positive (uniform pink colour)	Positive	0	No growth	Negative	NA	None significant	NA	NA	5	outpatient
Kenya	Male	Adult outpatient	25-34	Negative	Negative	Negative (pale cream to white)	Negative	0	No growth	Negative	NA	None significant	NA	NA	5	outpatient
Kenya	Female	Adult outpatient	25-34	Negative	Negative	Negative (pale cream to white)	Negative	0	No growth	Negative	NA	None significant	NA	NA	5	outpatient
Kenya	Female	Adult outpatient	25-34	Negative	Negative	Negative (pale cream to white)	Negative	11	Contaminants	Negative	NA	None significant	NA	NA	5	outpatient
Kenya	Female	Adult outpatient	25-34	Moderate (125)	Positive	Negative (pale cream to white)	Positive	0	No growth	Negative	NA	None significant	NA	NA	5	outpatient
Kenya	Female	Adult outpatient	25-34	trace (15)	Positive	Negative (pale cream to white)	Positive	17	Contaminants	Negative	NA	None significant	NA	NA	5	outpatient
Kenya	Male	Adult outpatient	35-44	Moderate (125)	Positive	Negative (pale cream to white)	Positive	0	No growth	Negative	NA	None significant	NA	NA	5	outpatient
Kenya	Male	Adult outpatient	35-44	Moderate (125)	Positive	Negative (pale cream to white)	Positive	0	No growth	Negative	NA	None significant	NA	NA	5	outpatient
Kenya	Female	Adult outpatient	35-44	Negative	Negative	Negative (pale cream to white)	Negative	0	No growth	Negative	NA	None significant	NA	NA	5	outpatient
Kenya	Female	Adult outpatient	35-44	Negative	Negative	Negative (pale cream to white)	Negative	10	Contaminants	Negative	NA	None significant	NA	NA	5	outpatient
Kenya	Female	Adult outpatient	25-34	Moderate (125)	Positive	Negative (pale cream to white)	Positive	16	Contaminants	Negative	NA	None significant	NA	NA	5	outpatient
Kenya	Male	Adult outpatient	25-34	Negative	Negative	Negative (pale cream to white)	Negative	8	Contaminants	Negative	NA	None significant	NA	NA	5	outpatient
Kenya	Male	Adult outpatient	25-34	Negative	Negative	Negative (pale cream to white)	Negative	0	No growth	Negative	NA	None significant	NA	NA	5	outpatient
Kenya	Female	Adult outpatient	25-34	Negative	Negative	Negative (pale cream to white)	Negative	8	Contaminants	Negative	NA	None significant	NA	NA	5	outpatient
Kenya	Male	Child outpatient	<18	Negative	Negative	Negative (pale cream to white)	Negative	0	No growth	Negative	NA	None significant	NA	NA	5	outpatient
Kenya	Male	Child outpatient	<18	Negative	Negative	Negative (pale cream to white)	Negative	0	No growth	Negative	NA	None significant	NA	NA	5	outpatient
Kenya	Female	Child outpatient	<18	Moderate (125)	Positive	Negative (pale cream to white)	Positive	4	Contaminants	Negative	NA	None significant	NA	NA	5	outpatient
Kenya	Female	Child outpatient	<18	Negative	Negative	Negative (pale cream to white)	Negative	0	No growth	Negative	NA	None significant	NA	NA	5	outpatient
Kenya	Female	Adult outpatient	65-74	Small (70)	Positive	Negative (pale cream to white)	Positive	0	No growth	Negative	NA	None significant	NA	NA	5	outpatient
Kenya	Female	Adult inpatient	35-44	Negative	Negative	Negative (pale cream to white)	Negative	0	No growth	Negative	NA	None significant	NA	NA	5	inpatient
Kenya	Female	Adult outpatient	35-44	Negative	Negative	Negative (pale cream to white)	Negative	0	No growth	Negative	NA	None significant	NA	NA	5	outpatient
Kenya	Female	Adult outpatient	25-34	Negative	Negative	Negative (pale cream to white)	Negative	0	No growth	Negative	NA	None significant	NA	NA	5	outpatient
Kenya	Male	Adult outpatient	18-24	Negative	Negative	Negative (pale cream to white)	Negative	0	No growth	Negative	NA	None significant	NA	NA	5	outpatient
Kenya	Male	Adult outpatient	45-54	Negative	Negative	Negative (pale cream to white)	Negative	0	No growth	Negative	NA	None significant	NA	NA	5	outpatient
Kenya	Female	Adult outpatient	25-34	Moderate (125)	Positive	Negative (pale cream to white)	Positive	0	No growth	Negative	NA	None significant	NA	NA	5	outpatient
Kenya	Male	Adult inpatient	25-34	Moderate (125)	Positive	Negative (pale cream to white)	Positive	0	No growth	Negative	NA	None significant	NA	NA	5	inpatient
Kenya	Male	Adult outpatient	45-54	Negative	Negative	Negative (pale cream to white)	Negative	0	No growth	Negative	NA	None significant	NA	NA	5	outpatient
Kenya	Female	Adult outpatient	25-34	Moderate (125)	Positive	Negative (pale cream to white)	Positive	0	No growth	Negative	NA	None significant	NA	NA	5	outpatient
Kenya	Female	Adult outpatient	35-44	Moderate (125)	Positive	Negative (pale cream to white)	Positive	0	No growth	Negative	NA	None significant	NA	NA	5	outpatient
Kenya	Female	Adult outpatient	25-34	Moderate (125)	Positive	Negative (pale cream to white)	Positive	0	No growth	Negative	NA	None significant	NA	NA	5	outpatient
Kenya	Female	Adult outpatient	25-34	Small (70)	Positive	Negative (pale cream to white)	Positive	0	No growth	Negative	NA	None significant	NA	NA	5	outpatient
Kenya	Female	Adult outpatient	25-34	trace (15)	Positive	Negative (pale cream to white)	Positive	19	Contaminants	Negative	NA	None significant	NA	NA	5	outpatient
Kenya	Female	Adult outpatient	18-24	Moderate (125)	Positive	Negative (pale cream to white)	Positive	0	No growth	Negative	NA	None significant	NA	NA	4	outpatient
Kenya	Male	Adult outpatient	25-34	Negative	Negative	Negative (pale cream to white)	Negative	0	No growth	Negative	NA	None significant	NA	NA	5	outpatient
Kenya	Female	Adult outpatient	45-54	Moderate (125)	Positive	Negative (pale cream to white)	Positive	0	No growth	Negative	NA	None significant	NA	NA	5	outpatient
Kenya	Female	Adult outpatient	55-64	trace (15)	Positive	Negative (pale cream to white)	Positive	0	No growth	Negative	NA	None significant	NA	NA	5	outpatient
Kenya	Female	Adult outpatient	35-44	Negative	Negative	Negative (pale cream to white)	Negative	0	No growth	Negative	NA	None significant	NA	NA	5	outpatient
Kenya	Female	Adult outpatient	35-44	Negative	Negative	Negative (pale cream to white)	Negative	11	Contaminants	Negative	NA	None significant	NA	NA	5	outpatient
Kenya	Female	Adult outpatient	25-34	Small (70)	Positive	Negative (pale cream to white)	Positive	0	No growth	Negative	NA	None significant	NA	NA	5	outpatient
Kenya	Male	Adult outpatient	25-34	Negative	Negative	Negative (pale cream to white)	Negative	0	No growth	Negative	NA	None significant	NA	NA	5	outpatient
Kenya	Female	Adult outpatient	18-24	Negative	Negative	Negative (pale cream to white)	Negative	2	Contaminants	Negative	NA	None significant	NA	NA	5	outpatient
Kenya	Male	Adult outpatient	45-54	Negative	Negative	Negative (pale cream to white)	Negative	4	Contaminants	Negative	NA	None significant	NA	NA	5	outpatient
Kenya	Female	Adult outpatient	25-34	Moderate (125)	Positive	Positive (uniform pink colour)	Positive	0	No growth	Negative	NA	None significant	NA	NA	5	outpatient
Kenya	Female	Adult outpatient	25-34	Moderate (125)	Positive	Negative (pale cream to white)	Positive	7	Contaminants	Negative	NA	None significant	NA	NA	5	outpatient
Kenya	Male	Adult inpatient	25-34	Negative	Negative	Negative (pale cream to white)	Negative	0	No growth	Negative	NA	None significant	NA	NA	5	inpatient
Kenya	Male	Adult outpatient	18-24	Moderate (125)	Positive	Negative (pale cream to white)	Positive	4	Contaminants	Negative	NA	None significant	NA	NA	5	outpatient
Kenya	Male	Adult outpatient	25-34	Negative	Negative	Negative (pale cream to white)	Negative	3	Contaminants	Negative	NA	None significant	NA	NA	5	outpatient
Kenya	Female	Adult outpatient	35-44	Negative	Negative	Negative (pale cream to white)	Negative	12	Contaminants	Negative	NA	None significant	NA	NA	5	outpatient
Kenya	Male	Adult outpatient	45-54	Negative	Negative	Negative (pale cream to white)	Negative	4	Contaminants	Negative	NA	None significant	NA	NA	5	outpatient
Kenya	Female	Adult outpatient	35-44	Moderate (125)	Positive	Negative (pale cream to white)	Positive	0	No growth	Negative	NA	None significant	NA	NA	5	outpatient
Kenya	Female	Adult outpatient	45-54	Negative	Negative	Negative (pale cream to white)	Negative	11	Contaminants	Negative	NA	None significant	NA	NA	5	outpatient
Kenya	Male	Adult outpatient	25-34	Negative	Negative	Negative (pale cream to white)	Negative	0	No growth	Negative	NA	None significant	NA	NA	5	outpatient
Kenya	Male	Adult outpatient	55-64	Small (70)	Positive	Negative (pale cream to white)	Positive	0	No growth	Negative	NA	None significant	NA	NA	5	outpatient
Kenya	Female	Adult outpatient	45-54	trace (15)	Positive	Negative (pale cream to white)	Positive	3	Contaminants	Negative	NA	None significant	NA	NA	5	outpatient
Kenya	Male	Adult outpatient	18-24	Negative	Negative	Negative (pale cream to white)	Negative	0	No growth	Negative	NA	None significant	NA	NA	5	outpatient
Kenya	Female	Adult outpatient	18-24	trace (15)	Positive	Negative (pale cream to white)	Positive	0	No growth	Negative	NA	None significant	NA	NA	5	outpatient
Kenya	Male	Adult outpatient	45-54	Negative	Negative	Negative (pale cream to white)	Negative	0	No growth	Negative	NA	None significant	NA	NA	5	outpatient
Kenya	Male	Adult outpatient	75 and more	trace (15)	Positive	Negative (pale cream to white)	Positive	0	No growth	Negative	NA	None significant	NA	NA	5	outpatient
Kenya	Female	Adult outpatient	25-34	trace (15)	Positive	Negative (pale cream to white)	Positive	0	No growth	Negative	NA	None significant	NA	NA	5	outpatient
Kenya	Female	Adult outpatient	25-34	Negative	Negative	Negative (pale cream to white)	Negative	0	No growth	Negative	NA	None significant	NA	NA	5	outpatient
Kenya	Female	Adult outpatient	25-34	Moderate (125)	Positive	Negative (pale cream to white)	Positive	0	No growth	Negative	NA	None significant	NA	NA	5	outpatient
Kenya	Male	Adult outpatient	65-74	Moderate (125)	Positive	Negative (pale cream to white)	Positive	0	No growth	Negative	NA	None significant	NA	NA	5	outpatient
Kenya	Female	Adult outpatient	25-34	Small (70)	Positive	Negative (pale cream to white)	Positive	0	No growth	Negative	NA	None significant	NA	NA	5	outpatient
Kenya	Female	Adult outpatient	35-44	Small (70)	Positive	Negative (pale cream to white)	Positive	0	No growth	Negative	NA	None significant	NA	NA	5	outpatient
Kenya	Female	Adult outpatient	18-24	Negative	Negative	Negative (pale cream to white)	Negative	0	No growth	Negative	NA	None significant	NA	NA	5	outpatient
Kenya	Male	Adult inpatient	75 and more	Negative	Negative	Negative (pale cream to white)	Negative	0	No growth	Negative	NA	None significant	NA	NA	5	inpatient
Kenya	Male	Adult outpatient	55-64	trace (15)	Positive	Negative (pale cream to white)	Positive	0	No growth	Negative	NA	None significant	NA	NA	5	outpatient
Kenya	Female	Adult outpatient	25-34	Negative	Negative	Negative (pale cream to white)	Negative	0	No growth	Negative	NA	None significant	NA	NA	5	outpatient
Kenya	Male	Adult outpatient	18-24	trace (15)	Positive	Negative (pale cream to white)	Positive	8	Contaminants	Negative	NA	None significant	NA	NA	5	outpatient
Kenya	Female	Adult outpatient	25-34	trace (15)	Positive	Negative (pale cream to white)	Positive	17	Contaminants	Negative	NA	None significant	NA	NA	5	outpatient
Kenya	Female	Adult outpatient	18-24	Small (70)	Positive	Negative (pale cream to white)	Positive	0	No growth	Negative	NA	None significant	NA	NA	5	outpatient
Kenya	Female	Adult outpatient	35-44	Negative	Negative	Negative (pale cream to white)	Negative	0	No growth	Negative	NA	None significant	NA	NA	5	outpatient
Kenya	Female	Adult outpatient	25-34	Moderate (125)	Positive	Negative (pale cream to white)	Positive	4	Contaminants	Negative	NA	None significant	NA	NA	5	outpatient
Kenya	Female	Adult outpatient	18-24	trace (15)	Positive	Negative (pale cream to white)	Positive	0	No growth	Negative	NA	None significant	NA	NA	5	outpatient
Kenya	Female	Adult outpatient	35-44	Small (70)	Positive	Negative (pale cream to white)	Positive	0	No growth	Negative	NA	None significant	NA	NA	5	outpatient
Kenya	Female	Adult outpatient	18-24	Negative	Negative	Negative (pale cream to white)	Negative	0	No growth	Negative	NA	None significant	NA	NA	5	outpatient
Kenya	Male	Adult outpatient	65-74	trace (15)	Positive	Negative (pale cream to white)	Positive	0	No growth	Negative	NA	None significant	NA	NA	5	outpatient
Kenya	Female	Child outpatient	<18	trace (15)	Positive	Negative (pale cream to white)	Positive	0	No growth	Negative	NA	None significant	NA	NA	5	outpatient
Kenya	Female	Adult outpatient	18-24	Small (70)	Positive	Positive (uniform pink colour)	Positive	0	No growth	Negative	NA	None significant	NA	NA	5	outpatient
Kenya	Male	Child outpatient	<18	Moderate (125)	Positive	Negative (pale cream to white)	Positive	0	No growth	Negative	NA	None significant	NA	NA	5	outpatient
Kenya	Male	Adult outpatient	18-24	trace (15)	Positive	Negative (pale cream to white)	Positive	0	No growth	Negative	NA	None significant	NA	NA	5	outpatient
Kenya	Female	Adult outpatient	18-24	Moderate (125)	Positive	Negative (pale cream to white)	Positive	0	No growth	Negative	NA	None significant	NA	NA	5	outpatient
Kenya	Female	Adult outpatient	25-34	Moderate (125)	Positive	Negative (pale cream to white)	Positive	2	Contaminants	Negative	NA	None significant	NA	NA	5	outpatient
Kenya	Female	Adult inpatient	25-34	Negative	Negative	Negative (pale cream to white)	Negative	0	No growth	Negative	NA	None significant	NA	NA	5	inpatient
Kenya	Female	Adult outpatient	25-34	Moderate (125)	Positive	Negative (pale cream to white)	Positive	0	No growth	Negative	NA	None significant	NA	NA	5	outpatient
Kenya	Female	Adult outpatient	35-44	trace (15)	Positive	Negative (pale cream to white)	Positive	5	Contaminants	Negative	NA	None significant	NA	NA	5	outpatient
Kenya	Male	Adult outpatient	18-24	Negative	Negative	Negative (pale cream to white)	Negative	0	No growth	Negative	NA	None significant	NA	NA	5	outpatient
Kenya	Female	Adult outpatient	45-54	trace (15)	Positive	Negative (pale cream to white)	Positive	5	Contaminants	Negative	NA	None significant	NA	NA	5	outpatient
Kenya	Female	Adult outpatient	18-24	Negative	Negative	Negative (pale cream to white)	Negative	0	No growth	Negative	NA	None significant	NA	NA	5	outpatient
Kenya	Female	Adult outpatient	25-34	Small (70)	Positive	Negative (pale cream to white)	Positive	11	Contaminants	Negative	NA	None significant	NA	NA	5	outpatient
Kenya	Female	Adult outpatient	35-44	Moderate (125)	Positive	Negative (pale cream to white)	Positive	0	No growth	Negative	NA	None significant	NA	NA	5	outpatient
Kenya	Female	Adult outpatient	25-34	Negative	Negative	Negative (pale cream to white)	Negative	0	No growth	Negative	NA	None significant	NA	NA	5	outpatient
Kenya	Female	Adult outpatient	25-34	Negative	Negative	Negative (pale cream to white)	Negative	0	No growth	Negative	NA	None significant	NA	NA	5	outpatient
Kenya	Female	Adult outpatient	25-34	trace (15)	Positive	Negative (pale cream to white)	Positive	0	No growth	Negative	NA	None significant	NA	NA	5	outpatient
Kenya	Female	Adult outpatient	18-24	Moderate (125)	Positive	Negative (pale cream to white)	Positive	0	No growth	Negative	NA	None significant	NA	NA	5	outpatient
Kenya	Female	Adult outpatient	<18	Negative	Negative	Negative (pale cream to white)	Negative	9	Contaminants	Negative	NA	None significant	NA	NA	5	outpatient
Kenya	Female	Adult outpatient	25-34	Moderate (125)	Positive	Negative (pale cream to white)	Positive	0	No growth	Negative	NA	None significant	NA	NA	5	outpatient
Kenya	Female	Adult inpatient	35-44	Moderate (125)	Positive	Negative (pale cream to white)	Positive	0	No growth	Negative	NA	None significant	NA	NA	5	inpatient
Kenya	Female	Adult outpatient	25-34	Negative	Negative	Negative (pale cream to white)	Negative	20	Contaminants	Negative	NA	None significant	NA	NA	5	outpatient
Kenya	Female	Adult outpatient	18-24	Moderate (125)	Positive	Negative (pale cream to white)	Positive	0	No growth	Negative	NA	None significant	NA	NA	5	outpatient
Kenya	Female	Adult outpatient	18-24	Negative	Negative	Negative (pale cream to white)	Negative	0	No growth	Negative	NA	None significant	NA	NA	5	outpatient
Kenya	Male	Adult outpatient	25-34	Negative	Negative	Negative (pale cream to white)	Negative	0	No growth	Negative	NA	None significant	NA	NA	5	outpatient
Kenya	Female	Adult outpatient	55-64	Moderate (125)	Positive	Negative (pale cream to white)	Positive	8	Contaminants	Negative	NA	None significant	NA	NA	5	outpatient
Kenya	Male	Adult outpatient	25-34	Negative	Negative	Negative (pale cream to white)	Negative	0	No growth	Negative	NA	None significant	NA	NA	5	outpatient
Kenya	Male	Adult outpatient	35-44	Negative	Negative	Negative (pale cream to white)	Negative	0	No growth	Negative	NA	None significant	NA	NA	5	outpatient
Kenya	Male	Adult outpatient	35-44	trace (15)	Positive	Negative (pale cream to white)	Positive	5	Contaminants	Negative	NA	None significant	NA	NA	5	outpatient
Kenya	Female	Adult outpatient	45-54	trace (15)	Positive	Negative (pale cream to white)	Positive	17	Contaminants	Negative	NA	None significant	NA	NA	5	outpatient
Kenya	Male	Adult outpatient	35-44	Negative	Negative	Negative (pale cream to white)	Negative	0	No growth	Negative	NA	None significant	NA	NA	5	outpatient
Kenya	Female	Adult outpatient	18-24	trace (15)	Positive	Negative (pale cream to white)	Positive	0	No growth	Negative	NA	None significant	NA	NA	5	outpatient
Kenya	Female	Adult inpatient	25-34	trace (15)	Positive	Negative (pale cream to white)	Positive	22	Contaminants	Negative	NA	None significant	NA	NA	5	inpatient
Kenya	Female	Adult outpatient	18-24	Moderate (125)	Positive	Negative (pale cream to white)	Positive	0	No growth	Negative	NA	None significant	NA	NA	5	outpatient
Kenya	Female	Adult outpatient	35-44	Small (70)	Positive	Negative (pale cream to white)	Positive	0	No growth	Negative	NA	None significant	NA	NA	5	outpatient
Kenya	Female	Adult outpatient	18-24	Moderate (125)	Positive	Negative (pale cream to white)	Positive	0	No growth	Negative	NA	None significant	NA	NA	5	outpatient
Kenya	Female	Adult outpatient	18-24	trace (15)	Positive	Negative (pale cream to white)	Positive	24	Contaminants	Negative	NA	None significant	NA	NA	5	outpatient
Kenya	Female	Adult outpatient	25-34	Moderate (125)	Positive	Negative (pale cream to white)	Positive	2	Contaminants	Negative	NA	None significant	NA	NA	5	outpatient
Kenya	Female	Adult outpatient	35-44	Moderate (125)	Positive	Negative (pale cream to white)	Positive	0	No growth	Negative	NA	None significant	NA	NA	5	outpatient
Kenya	Male	Adult outpatient	35-44	Negative	Negative	Negative (pale cream to white)	Negative	0	No growth	Negative	NA	None significant	NA	NA	5	outpatient
Kenya	Female	Adult outpatient	18-24	Moderate (125)	Positive	Negative (pale cream to white)	Positive	19	Contaminants	Negative	NA	None significant	NA	NA	5	outpatient
Kenya	Female	Adult outpatient	35-44	trace (15)	Positive	Negative (pale cream to white)	Positive	5	Contaminants	Negative	NA	None significant	NA	NA	5	outpatient
Kenya	Female	Adult outpatient	25-34	Moderate (125)	Positive	Negative (pale cream to white)	Positive	10	Contaminants	Negative	NA	None significant	NA	NA	5	outpatient
Kenya	Female	child inpatient	<18	Moderate (125)	Positive	Negative (pale cream to white)	Positive	2	Contaminants	Negative	NA	None significant	NA	NA	5	inpatient
Kenya	Male	Adult outpatient	35-44	trace (15)	Positive	Negative (pale cream to white)	Positive	1	Contaminants	Negative	NA	None significant	NA	NA	5	outpatient
Kenya	Female	Adult outpatient	45-54	Moderate (125)	Positive	Negative (pale cream to white)	Positive	16	Contaminants	Negative	NA	None significant	NA	NA	5	outpatient
Kenya	Female	Adult outpatient	18-24	Moderate (125)	Positive	Negative (pale cream to white)	Positive	0	No growth	Negative	NA	None significant	NA	NA	5	outpatient
Kenya	Male	Adult inpatient	75 and more	Negative	Negative	Negative (pale cream to white)	Negative	0	No growth	Negative	NA	None significant	NA	NA	5	inpatient
Kenya	Male	Adult inpatient	55-64	trace (15)	Positive	Negative (pale cream to white)	Positive	0	No growth	Negative	NA	None significant	NA	NA	5	inpatient
Kenya	Male	Adult outpatient	25-34	Moderate (125)	Positive	Negative (pale cream to white)	Positive	0	No growth	Negative	NA	None significant	NA	NA	5	outpatient
Kenya	Female	Adult outpatient	25-34	Moderate (125)	Positive	Negative (pale cream to white)	Positive	5	Contaminants	Negative	NA	None significant	NA	NA	5	outpatient
Kenya	Female	Adult outpatient	25-34	Moderate (125)	Positive	Negative (pale cream to white)	Positive	0	No growth	Negative	NA	None significant	NA	NA	5	outpatient
Kenya	Female	Adult outpatient	25-34	Moderate (125)	Positive	Negative (pale cream to white)	Positive	12	Contaminants	Negative	NA	None significant	NA	NA	5	outpatient
Kenya	Female	Adult outpatient	35-44	Negative	Negative	Negative (pale cream to white)	Negative	0	No growth	Negative	NA	None significant	NA	NA	5	outpatient
Kenya	Male	Child outpatient	<18	trace (15)	Positive	Negative (pale cream to white)	Positive	0	No growth	Negative	NA	None significant	NA	NA	5	outpatient
Kenya	Female	Adult outpatient	65-74	trace (15)	Positive	Negative (pale cream to white)	Positive	0	No growth	Negative	NA	None significant	NA	NA	4	outpatient
Kenya	Female	Adult outpatient	25-34	Moderate (125)	Positive	Negative (pale cream to white)	Positive	0	No growth	Negative	NA	None significant	NA	NA	4	outpatient
Kenya	Female	Adult outpatient	18-24	Moderate (125)	Positive	Negative (pale cream to white)	Positive	3	Contaminants	Negative	NA	None significant	NA	NA	4	outpatient
Kenya	Male	Adult outpatient	25-34	Moderate (125)	Positive	Negative (pale cream to white)	Positive	0	No growth	Negative	NA	None significant	NA	NA	4	outpatient
Kenya	Female	Adult outpatient	25-34	Moderate (125)	Positive	Negative (pale cream to white)	Positive	0	No growth	Negative	NA	None significant	NA	NA	4	outpatient
Kenya	Female	Adult outpatient	25-34	Moderate (125)	Positive	Negative (pale cream to white)	Positive	0	No growth	Negative	NA	None significant	NA	NA	5	outpatient
Kenya	Female	Adult outpatient	18-24	Small (70)	Positive	Negative (pale cream to white)	Positive	0	No growth	Negative	NA	None significant	NA	NA	5	outpatient
Kenya	Male	Adult outpatient	45-54	trace (15)	Positive	Negative (pale cream to white)	Positive	0	No growth	Negative	NA	None significant	NA	NA	5	outpatient
Kenya	Female	Adult outpatient	25-34	Small (70)	Positive	Negative (pale cream to white)	Positive	0	No growth	Negative	NA	None significant	NA	NA	5	outpatient
Kenya	Female	Adult outpatient	25-34	Moderate (125)	Positive	Negative (pale cream to white)	Positive	0	No growth	Negative	NA	None significant	NA	NA	4	outpatient
Kenya	Female	Adult outpatient	18-24	Moderate (125)	Positive	Negative (pale cream to white)	Positive	18	Contaminants	Negative	NA	None significant	NA	NA	5	outpatient
Kenya	Female	Adult outpatient	25-34	Small (70)	Positive	Negative (pale cream to white)	Positive	4	Contaminants	Negative	NA	None significant	NA	NA	4	outpatient
Kenya	Female	Adult outpatient	18-24	Moderate (125)	Positive	Negative (pale cream to white)	Positive	13	Contaminants	Negative	NA	None significant	NA	NA	5	outpatient
Kenya	Female	Adult outpatient	25-34	Moderate (125)	Positive	Negative (pale cream to white)	Positive	0	No growth	Negative	NA	None significant	NA	NA	5	outpatient
Kenya	Female	Adult outpatient	18-24	Moderate (125)	Positive	Negative (pale cream to white)	Positive	8	Contaminants	Negative	NA	None significant	NA	NA	4	outpatient
Kenya	Female	Adult outpatient	18-24	trace (15)	Positive	Negative (pale cream to white)	Positive	1	Contaminants	Negative	NA	None significant	NA	NA	4	outpatient
Kenya	Male	Adult outpatient	18-24	trace (15)	Positive	Negative (pale cream to white)	Positive	1	Contaminants	Negative	NA	None significant	NA	NA	4	outpatient
Kenya	Female	Adult outpatient	25-34	Moderate (125)	Positive	Negative (pale cream to white)	Positive	0	No growth	Negative	NA	None significant	NA	NA	4	outpatient
Kenya	Male	Adult outpatient	25-34	Small (70)	Positive	Negative (pale cream to white)	Positive	0	No growth	Negative	NA	None significant	NA	NA	4	outpatient
Kenya	Male	Adult outpatient	25-34	trace (15)	Positive	Negative (pale cream to white)	Positive	0	No growth	Negative	NA	None significant	NA	NA	4	outpatient
Kenya	Female	Child outpatient	<18	Moderate (125)	Positive	Negative (pale cream to white)	Positive	11	Contaminants	Negative	NA	None significant	NA	NA	4	outpatient
Kenya	Female	Adult outpatient	35-44	Moderate (125)	Positive	Negative (pale cream to white)	Positive	6	Contaminants	Negative	NA	None significant	NA	NA	4	outpatient
Kenya	Female	Adult outpatient	25-34	Small (70)	Positive	Negative (pale cream to white)	Positive	0	No growth	Negative	NA	None significant	NA	NA	4	outpatient
Kenya	Female	Adult outpatient	45-54	Large (500)	Positive	Negative (pale cream to white)	Positive	0	No growth	Negative	NA	None significant	NA	NA	4	outpatient
Kenya	Female	Adult outpatient	25-34	Small (70)	Positive	Negative (pale cream to white)	Positive	11	Contaminants	Negative	NA	None significant	NA	NA	4	outpatient
Kenya	Female	Adult outpatient	18-24	Small (70)	Positive	Negative (pale cream to white)	Positive	0	No growth	Negative	NA	None significant	NA	NA	4	outpatient
Kenya	Male	Adult outpatient	25-34	Large (500)	Positive	Negative (pale cream to white)	Positive	0	No growth	Negative	NA	None significant	NA	NA	4	outpatient
Kenya	Female	Adult outpatient	25-34	trace (15)	Positive	Negative (pale cream to white)	Positive	1	Contaminants	Negative	NA	None significant	NA	NA	5	outpatient
Kenya	Female	Adult outpatient	25-34	Moderate (125)	Positive	Negative (pale cream to white)	Positive	13	Contaminants	Negative	NA	None significant	NA	NA	5	outpatient
Kenya	Female	Adult outpatient	25-34	Moderate (125)	Positive	Negative (pale cream to white)	Positive	5	Contaminants	Negative	NA	None significant	NA	NA	4	outpatient
Kenya	Male	Child outpatient	<18	trace (15)	Positive	Negative (pale cream to white)	Positive	11	Contaminants	Negative	NA	None significant	NA	NA	5	outpatient
Kenya	Male	Adult outpatient	25-34	trace (15)	Positive	Negative (pale cream to white)	Positive	0	No growth	Negative	NA	None significant	NA	NA	5	outpatient
Kenya	Female	Adult outpatient	18-24	Negative	Negative	Negative (pale cream to white)	Negative	0	No growth	Negative	NA	None significant	NA	NA	5	outpatient
Kenya	Male	Adult outpatient	18-24	trace (15)	Positive	Negative (pale cream to white)	Positive	6	Contaminants	Negative	NA	None significant	NA	NA	5	outpatient
Kenya	Male	Adult outpatient	25-34	Small (70)	Positive	Negative (pale cream to white)	Positive	0	No growth	Negative	NA	None significant	NA	NA	4	outpatient
Kenya	Female	Adult outpatient	25-34	Moderate (125)	Positive	Negative (pale cream to white)	Positive	0	No growth	Negative	NA	None significant	NA	NA	4	outpatient
Kenya	Female	Adult outpatient	25-34	Moderate (125)	Positive	Negative (pale cream to white)	Positive	0	No growth	Negative	NA	None significant	NA	NA	4	outpatient
Kenya	Female	Adult inpatient	18-24	Small (70)	Positive	Negative (pale cream to white)	Positive	0	No growth	Negative	NA	None significant	NA	NA	4	inpatient
Kenya	Female	Adult outpatient	18-24	Moderate (125)	Positive	Negative (pale cream to white)	Positive	0	No growth	Negative	NA	None significant	NA	NA	4	outpatient
Kenya	Male	Adult outpatient	35-44	trace (15)	Positive	Negative (pale cream to white)	Positive	0	No growth	Negative	NA	None significant	NA	NA	4	outpatient
Kenya	Female	Adult outpatient	18-24	Moderate (125)	Positive	Negative (pale cream to white)	Positive	0	No growth	Negative	NA	None significant	NA	NA	4	outpatient
Kenya	Male	Adult outpatient	25-34	trace (15)	Positive	Negative (pale cream to white)	Positive	0	No growth	Negative	NA	None significant	NA	NA	4	outpatient
Kenya	Female	Adult inpatient	18-24	Moderate (125)	Positive	Positive (uniform pink colour)	Positive	0	No growth	Negative	NA	None significant	NA	NA	4	inpatient
Kenya	Male	Adult outpatient	25-34	trace (15)	Positive	Negative (pale cream to white)	Positive	0	No growth	Negative	NA	None significant	NA	NA	4	outpatient
Kenya	Female	Adult outpatient	18-24	Moderate (125)	Positive	Negative (pale cream to white)	Positive	18	Contaminants	Negative	NA	None significant	NA	NA	4	outpatient
Kenya	Female	Adult inpatient	25-34	Small (70)	Positive	Negative (pale cream to white)	Positive	0	No growth	Negative	NA	None significant	NA	NA	4	inpatient
Kenya	Female	Adult outpatient	18-24	Small (70)	Positive	Negative (pale cream to white)	Positive	0	No growth	Negative	NA	None significant	NA	NA	4	outpatient
Kenya	Male	Adult outpatient	35-44	Small (70)	Positive	Negative (pale cream to white)	Positive	0	No growth	Negative	NA	None significant	NA	NA	4	outpatient
Kenya	Female	Adult outpatient	25-34	Small (70)	Positive	Negative (pale cream to white)	Positive	0	No growth	Negative	NA	None significant	NA	NA	4	outpatient
Kenya	Male	Adult outpatient	35-44	Large (500)	Positive	Negative (pale cream to white)	Positive	16	Contaminants	Negative	NA	None significant	NA	NA	4	outpatient
Kenya	Female	Adult inpatient	18-24	trace (15)	Positive	Negative (pale cream to white)	Positive	0	No growth	Negative	NA	None significant	NA	NA	4	inpatient
Kenya	Female	Adult inpatient	25-34	Moderate (125)	Positive	Positive (uniform pink colour)	Positive	16	Contaminants	Negative	NA	None significant	NA	NA	4	inpatient
Kenya	Male	Adult outpatient	35-44	Moderate (125)	Positive	Negative (pale cream to white)	Positive	0	No growth	Negative	NA	None significant	NA	NA	4	outpatient
Kenya	Female	Adult outpatient	25-34	Moderate (125)	Positive	Negative (pale cream to white)	Positive	0	No growth	Negative	NA	None significant	NA	NA	4	outpatient
Kenya	Male	Adult outpatient	25-34	Large (500)	Positive	Negative (pale cream to white)	Positive	0	No growth	Negative	NA	None significant	NA	NA	4	outpatient
Kenya	Female	Adult outpatient	18-24	Moderate (125)	Positive	Negative (pale cream to white)	Positive	0	No growth	Negative	NA	None significant	NA	NA	4	outpatient
Kenya	Female	Adult outpatient	25-34	Small (70)	Positive	Negative (pale cream to white)	Positive	0	No growth	Negative	NA	None significant	NA	NA	4	outpatient
Kenya	Female	Adult outpatient	18-24	trace (15)	Positive	Negative (pale cream to white)	Positive	0	No growth	Negative	NA	None significant	NA	NA	4	outpatient
Kenya	Male	Adult outpatient	35-44	Small (70)	Positive	Negative (pale cream to white)	Positive	0	No growth	Negative	NA	None significant	NA	NA	4	outpatient
Kenya	Female	Adult outpatient	25-34	Moderate (125)	Positive	Negative (pale cream to white)	Positive	13	Contaminants	Negative	NA	None significant	NA	NA	4	outpatient
Kenya	Female	Adult outpatient	18-24	Moderate (125)	Positive	Negative (pale cream to white)	Positive	0	No growth	Negative	NA	None significant	NA	NA	4	outpatient
Kenya	Male	Adult outpatient	35-44	Small (70)	Positive	Negative (pale cream to white)	Positive	0	No growth	Negative	NA	None significant	NA	NA	4	outpatient
Kenya	Female	Adult outpatient	18-24	Moderate (125)	Positive	Negative (pale cream to white)	Positive	0	No growth	Negative	NA	None significant	NA	NA	4	outpatient
Kenya	Female	Adult outpatient	25-34	Moderate (125)	Positive	Negative (pale cream to white)	Positive	0	No growth	Negative	NA	None significant	NA	NA	4	outpatient
Kenya	Male	Adult outpatient	25-34	Small (70)	Positive	Negative (pale cream to white)	Positive	0	No growth	Negative	NA	None significant	NA	NA	4	outpatient
Kenya	Female	Adult outpatient	25-34	Small (70)	Positive	Positive (uniform pink colour)	Positive	0	No growth	Negative	NA	None significant	NA	NA	4	outpatient
Kenya	Female	Adult outpatient	25-34	Moderate (125)	Positive	Negative (pale cream to white)	Positive	0	No growth	Negative	NA	None significant	NA	NA	4	outpatient
Kenya	Male	Adult outpatient	35-44	trace (15)	Positive	Negative (pale cream to white)	Positive	0	No growth	Negative	NA	None significant	NA	NA	4	outpatient
Kenya	Female	Adult outpatient	25-34	Moderate (125)	Positive	Negative (pale cream to white)	Positive	0	No growth	Negative	NA	None significant	NA	NA	4	outpatient
Kenya	Female	Adult outpatient	25-34	Moderate (125)	Positive	Negative (pale cream to white)	Positive	0	No growth	Negative	NA	None significant	NA	NA	4	outpatient
Kenya	Female	Adult outpatient	25-34	Small (70)	Positive	Negative (pale cream to white)	Positive	0	No growth	Negative	NA	None significant	NA	NA	4	outpatient
Kenya	Female	Adult outpatient	45-54	Small (70)	Positive	Negative (pale cream to white)	Positive	0	No growth	Negative	NA	None significant	NA	NA	4	outpatient
Kenya	Female	Adult outpatient	25-34	Moderate (125)	Positive	Negative (pale cream to white)	Positive	12	Contaminants	Negative	NA	None significant	NA	NA	4	outpatient
Kenya	Male	Adult outpatient	25-34	Small (70)	Positive	Negative (pale cream to white)	Positive	0	No growth	Negative	NA	None significant	NA	NA	4	outpatient
Kenya	Female	Adult outpatient	25-34	Moderate (125)	Positive	Negative (pale cream to white)	Positive	0	No growth	Negative	NA	None significant	NA	NA	4	outpatient
Kenya	Female	Adult outpatient	18-24	Moderate (125)	Positive	Negative (pale cream to white)	Positive	6	Contaminants	Negative	NA	None significant	NA	NA	4	outpatient
Kenya	Female	Adult outpatient	25-34	Moderate (125)	Positive	Positive (uniform pink colour)	Positive	0	No growth	Negative	NA	None significant	NA	NA	4	outpatient
Kenya	Female	Adult outpatient	25-34	Moderate (125)	Positive	Negative (pale cream to white)	Positive	0	No growth	Negative	NA	None significant	NA	NA	4	outpatient
Kenya	Female	Adult inpatient	35-44	Small (70)	Positive	Negative (pale cream to white)	Positive	0	No growth	Negative	NA	None significant	NA	NA	5	inpatient
Kenya	Female	Adult outpatient	25-34	Moderate (125)	Positive	Negative (pale cream to white)	Positive	10	Contaminants	Negative	NA	None significant	NA	NA	5	outpatient
Kenya	Female	Adult outpatient	25-34	Moderate (125)	Positive	Negative (pale cream to white)	Positive	6	Contaminants	Negative	NA	None significant	NA	NA	5	outpatient
Kenya	Male	Adult outpatient	25-34	Moderate (125)	Positive	Negative (pale cream to white)	Positive	0	No growth	Negative	NA	None significant	NA	NA	5	outpatient
Kenya	Female	Adult outpatient	18-24	Small (70)	Positive	Negative (pale cream to white)	Positive	0	No growth	Negative	NA	None significant	NA	NA	5	outpatient
Kenya	Female	Adult outpatient	25-34	Moderate (125)	Positive	Negative (pale cream to white)	Positive	0	No growth	Negative	NA	None significant	NA	NA	5	outpatient
Kenya	Male	Adult outpatient	35-44	trace (15)	Positive	Negative (pale cream to white)	Positive	20	Contaminants	Negative	NA	None significant	NA	NA	5	outpatient
Kenya	Female	Adult outpatient	45-54	Moderate (125)	Positive	Negative (pale cream to white)	Positive	0	No growth	Negative	NA	None significant	NA	NA	5	outpatient
Kenya	Female	Adult outpatient	18-24	Moderate (125)	Positive	Negative (pale cream to white)	Positive	0	No growth	Negative	NA	None significant	NA	NA	5	outpatient
Kenya	Female	Adult outpatient	25-34	Moderate (125)	Positive	Negative (pale cream to white)	Positive	0	No growth	Negative	NA	None significant	NA	NA	5	outpatient
Kenya	Female	Adult outpatient	25-34	Moderate (125)	Positive	Negative (pale cream to white)	Positive	8	Contaminants	Negative	NA	None significant	NA	NA	5	outpatient
Kenya	Female	Adult outpatient	18-24	Moderate (125)	Positive	Negative (pale cream to white)	Positive	0	No growth	Negative	NA	None significant	NA	NA	5	outpatient
Kenya	Female	Adult inpatient	18-24	Moderate (125)	Positive	Negative (pale cream to white)	Positive	0	No growth	Negative	NA	None significant	NA	NA	5	inpatient
Kenya	Female	Adult outpatient	25-34	Moderate (125)	Positive	Negative (pale cream to white)	Positive	19	Contaminants	Negative	NA	None significant	NA	NA	5	outpatient
Kenya	Female	Adult outpatient	18-24	Moderate (125)	Positive	Negative (pale cream to white)	Positive	11	Contaminants	Negative	NA	None significant	NA	NA	5	outpatient
Kenya	Female	Adult outpatient	18-24	Moderate (125)	Positive	Negative (pale cream to white)	Positive	0	No growth	Negative	NA	None significant	NA	NA	5	outpatient
Kenya	Female	Adult outpatient	25-34	Moderate (125)	Positive	Negative (pale cream to white)	Positive	0	No growth	Negative	NA	None significant	NA	NA	5	outpatient
Kenya	Female	Adult outpatient	18-24	Moderate (125)	Positive	Negative (pale cream to white)	Positive	0	No growth	Negative	NA	None significant	NA	NA	5	outpatient
Kenya	Female	Adult inpatient	18-24	Moderate (125)	Positive	Negative (pale cream to white)	Positive	0	No growth	Negative	NA	None significant	NA	NA	5	inpatient
Kenya	Female	Adult outpatient	25-34	Moderate (125)	Positive	Negative (pale cream to white)	Positive	0	No growth	Negative	NA	None significant	NA	NA	5	outpatient
Kenya	Female	Adult outpatient	18-24	Moderate (125)	Positive	Negative (pale cream to white)	Positive	15	Contaminants	Negative	NA	None significant	NA	NA	5	outpatient
Kenya	Female	Adult outpatient	25-34	Moderate (125)	Positive	Negative (pale cream to white)	Positive	0	No growth	Negative	NA	None significant	NA	NA	5	outpatient
Kenya	Female	Adult outpatient	25-34	Moderate (125)	Positive	Negative (pale cream to white)	Positive	17	Contaminants	Negative	NA	None significant	NA	NA	5	outpatient
Kenya	Female	Adult outpatient	18-24	Moderate (125)	Positive	Negative (pale cream to white)	Positive	0	No growth	Negative	NA	None significant	NA	NA	5	outpatient
Kenya	Female	Adult outpatient	25-34	Moderate (125)	Positive	Negative (pale cream to white)	Positive	20	Contaminants	Negative	NA	None significant	NA	NA	5	outpatient
Kenya	Male	Adult outpatient	65-74	Small (70)	Positive	Negative (pale cream to white)	Positive	0	No growth	Negative	NA	None significant	NA	NA	5	outpatient
Kenya	Female	Adult outpatient	35-44	Large (500)	Positive	Negative (pale cream to white)	Positive	23	Contaminants	Negative	NA	None significant	NA	NA	5	outpatient
Kenya	Male	Adult outpatient	35-44	Large (500)	Positive	Negative (pale cream to white)	Positive	0	No growth	Negative	NA	None significant	NA	NA	5	outpatient
Kenya	Female	Adult outpatient	45-54	Moderate (125)	Positive	Negative (pale cream to white)	Positive	0	No growth	Negative	NA	None significant	NA	NA	5	outpatient
Kenya	Male	Adult outpatient	35-44	trace (15)	Positive	Negative (pale cream to white)	Positive	0	No growth	Negative	NA	None significant	NA	NA	5	outpatient
Kenya	Female	Adult outpatient	18-24	Moderate (125)	Positive	Negative (pale cream to white)	Positive	0	No growth	Negative	NA	None significant	NA	NA	5	outpatient
Kenya	Female	Adult outpatient	25-34	Moderate (125)	Positive	Negative (pale cream to white)	Positive	8	Contaminants	Negative	NA	None significant	NA	NA	5	outpatient
Kenya	Female	Adult outpatient	25-34	Negative	Negative	Negative (pale cream to white)	Negative	0	No growth	Negative	NA	None significant	NA	NA	5	outpatient
Kenya	Female	Adult outpatient	25-34	Large (500)	Positive	Negative (pale cream to white)	Positive	0	No growth	Negative	NA	None significant	NA	NA	5	outpatient
Kenya	Female	Adult outpatient	25-34	Small (70)	Positive	Negative (pale cream to white)	Positive	0	No growth	Negative	NA	None significant	NA	NA	5	outpatient
Kenya	Female	Adult outpatient	25-34	Moderate (125)	Positive	Negative (pale cream to white)	Positive	22	Contaminants	Negative	NA	None significant	NA	NA	5	outpatient
Kenya	Female	Adult outpatient	25-34	Moderate (125)	Positive	Negative (pale cream to white)	Positive	0	No growth	Negative	NA	None significant	NA	NA	5	outpatient
Kenya	Female	Adult inpatient	18-24	Negative	Negative	Negative (pale cream to white)	Negative	0	No growth	Negative	NA	None significant	NA	NA	5	inpatient
Kenya	Female	Adult outpatient	18-24	Moderate (125)	Positive	Negative (pale cream to white)	Positive	20	Contaminants	Negative	NA	None significant	NA	NA	5	outpatient
Kenya	Female	Adult outpatient	25-34	Moderate (125)	Positive	Negative (pale cream to white)	Positive	0	No growth	Negative	NA	None significant	NA	NA	5	outpatient
Kenya	Male	Adult inpatient	25-34	Moderate (125)	Positive	Negative (pale cream to white)	Positive	7	Contaminants	Negative	NA	None significant	NA	NA	5	inpatient
Kenya	Female	Adult outpatient	18-24	Moderate (125)	Positive	Negative (pale cream to white)	Positive	0	No growth	Negative	NA	None significant	NA	NA	5	outpatient
Kenya	Female	Adult outpatient	18-24	Moderate (125)	Positive	Positive (uniform pink colour)	Positive	16	Contaminants	Negative	NA	None significant	NA	NA	5	outpatient
Kenya	Female	Adult outpatient	35-44	Moderate (125)	Positive	Negative (pale cream to white)	Positive	0	No growth	Negative	NA	None significant	NA	NA	5	outpatient
Kenya	Female	Adult outpatient	25-34	Moderate (125)	Positive	Negative (pale cream to white)	Positive	0	No growth	Negative	NA	None significant	NA	NA	5	outpatient
Kenya	Female	Adult outpatient	25-34	Moderate (125)	Positive	Negative (pale cream to white)	Positive	0	No growth	Negative	NA	None significant	NA	NA	5	outpatient
Kenya	Female	Adult outpatient	25-34	Moderate (125)	Positive	Negative (pale cream to white)	Positive	18	Contaminants	Negative	NA	None significant	NA	NA	5	outpatient
Kenya	Female	Adult inpatient	18-24	Moderate (125)	Positive	Negative (pale cream to white)	Positive	0	No growth	Negative	NA	None significant	NA	NA	5	inpatient
Kenya	Female	Adult outpatient	35-44	Moderate (125)	Positive	Negative (pale cream to white)	Positive	22	Contaminants	Negative	NA	None significant	NA	NA	5	outpatient
Kenya	Female	Adult outpatient	25-34	Small (70)	Positive	Negative (pale cream to white)	Positive	0	No growth	Negative	NA	None significant	NA	NA	5	outpatient
Kenya	Female	Adult outpatient	35-44	Moderate (125)	Positive	Negative (pale cream to white)	Positive	11	Contaminants	Negative	NA	None significant	NA	NA	5	outpatient
Kenya	Female	Adult outpatient	45-54	Moderate (125)	Positive	Negative (pale cream to white)	Positive	0	No growth	Negative	NA	None significant	NA	NA	5	outpatient
Kenya	Male	Adult outpatient	45-54	Moderate (125)	Positive	Negative (pale cream to white)	Positive	7	Contaminants	Negative	NA	None significant	NA	NA	5	outpatient
Kenya	Female	Adult outpatient	18-24	Moderate (125)	Positive	Negative (pale cream to white)	Positive	0	No growth	Negative	NA	None significant	NA	NA	5	outpatient
Kenya	Female	Adult outpatient	35-44	Moderate (125)	Positive	Negative (pale cream to white)	Positive	0	No growth	Negative	NA	None significant	NA	NA	5	outpatient
Kenya	Female	Adult outpatient	25-34	Moderate (125)	Positive	Negative (pale cream to white)	Positive	10	Contaminants	Negative	NA	None significant	NA	NA	5	outpatient
Kenya	Female	Adult outpatient	25-34	Moderate (125)	Positive	Negative (pale cream to white)	Positive	0	No growth	Negative	NA	None significant	NA	NA	5	outpatient
Kenya	Male	Adult outpatient	45-54	trace (15)	Positive	Negative (pale cream to white)	Positive	0	No growth	Negative	NA	None significant	NA	NA	5	outpatient
Kenya	Female	Adult outpatient	18-24	Small (70)	Positive	Negative (pale cream to white)	Positive	0	No growth	Negative	NA	None significant	NA	NA	5	outpatient
Kenya	Female	Adult outpatient	18-24	Moderate (125)	Positive	Negative (pale cream to white)	Positive	0	No growth	Negative	NA	None significant	NA	NA	5	outpatient
Kenya	Female	Adult outpatient	25-34	Moderate (125)	Positive	Negative (pale cream to white)	Positive	0	No growth	Negative	NA	None significant	NA	NA	5	outpatient
Kenya	Female	Adult outpatient	18-24	Moderate (125)	Positive	Positive (uniform pink colour)	Positive	0	No growth	Negative	NA	None significant	NA	NA	5	outpatient
Kenya	Male	Adult outpatient	25-34	Small (70)	Positive	Negative (pale cream to white)	Positive	0	No growth	Negative	NA	None significant	NA	NA	5	outpatient
Kenya	Female	Adult outpatient	18-24	Moderate (125)	Positive	Negative (pale cream to white)	Positive	0	No growth	Negative	NA	None significant	NA	NA	5	outpatient
Kenya	Female	Adult outpatient	25-34	Moderate (125)	Positive	Negative (pale cream to white)	Positive	0	No growth	Negative	NA	None significant	NA	NA	5	outpatient
Kenya	Male	Adult outpatient	25-34	Moderate (125)	Positive	Negative (pale cream to white)	Positive	22	Contaminants	Negative	NA	None significant	NA	NA	5	outpatient
Kenya	Female	Child outpatient	<18	Moderate (125)	Positive	Negative (pale cream to white)	Positive	0	No growth	Negative	NA	None significant	NA	NA	5	outpatient
Kenya	Female	Adult outpatient	18-24	Moderate (125)	Positive	Negative (pale cream to white)	Positive	0	No growth	Negative	NA	None significant	NA	NA	5	outpatient
Kenya	Female	Adult outpatient	25-34	Moderate (125)	Positive	Negative (pale cream to white)	Positive	20	Contaminants	Negative	NA	None significant	NA	NA	5	outpatient
Kenya	Male	Adult outpatient	25-34	Negative	Negative	Negative (pale cream to white)	Negative	2	Contaminants	Negative	NA	None significant	NA	NA	5	outpatient
Kenya	Female	Adult outpatient	35-44	Negative	Negative	Negative (pale cream to white)	Negative	0	No growth	Negative	NA	None significant	NA	NA	5	outpatient
Kenya	Female	Adult outpatient	55-64	Negative	Negative	Negative (pale cream to white)	Negative	0	No growth	Negative	NA	None significant	NA	NA	5	outpatient
Kenya	Female	Adult outpatient	35-44	Small (70)	Positive	Negative (pale cream to white)	Positive	0	No growth	Negative	NA	None significant	NA	NA	5	outpatient
Kenya	Male	Adult outpatient	25-34	Negative	Negative	Negative (pale cream to white)	Negative	0	No growth	Negative	NA	None significant	NA	NA	5	outpatient
Kenya	Female	Adult outpatient	25-34	Negative	Negative	Negative (pale cream to white)	Negative	0	No growth	Negative	NA	None significant	NA	NA	5	outpatient
Kenya	Male	Adult outpatient	25-34	Negative	Negative	Negative (pale cream to white)	Negative	18	Contaminants	Negative	NA	None significant	NA	NA	5	outpatient
Kenya	Male	Adult outpatient	35-44	Negative	Negative	Negative (pale cream to white)	Negative	11	Contaminants	Negative	NA	None significant	NA	NA	5	outpatient
Kenya	Female	Adult outpatient	25-34	Moderate (125)	Positive	Negative (pale cream to white)	Positive	0	No growth	Negative	NA	None significant	NA	NA	5	outpatient
Kenya	Male	Adult outpatient	35-44	Negative	Negative	Negative (pale cream to white)	Negative	0	No growth	Negative	NA	None significant	NA	NA	5	outpatient
Kenya	Male	Adult outpatient	35-44	Negative	Negative	Negative (pale cream to white)	Negative	0	No growth	Negative	NA	None significant	NA	NA	5	outpatient
Kenya	Female	Adult outpatient	25-34	Negative	Negative	Negative (pale cream to white)	Negative	0	No growth	Negative	NA	None significant	NA	NA	5	outpatient
Kenya	Female	Adult outpatient	25-34	trace (15)	Positive	Negative (pale cream to white)	Positive	0	No growth	Negative	NA	None significant	NA	NA	5	outpatient
Kenya	Female	Adult outpatient	25-34	Negative	Negative	Negative (pale cream to white)	Negative	0	No growth	Negative	NA	None significant	NA	NA	5	outpatient
Kenya	Male	Adult outpatient	18-24	trace (15)	Positive	Negative (pale cream to white)	Positive	0	No growth	Negative	NA	None significant	NA	NA	5	outpatient
Kenya	Male	Adult outpatient	35-44	Negative	Negative	Negative (pale cream to white)	Negative	0	No growth	Negative	NA	None significant	NA	NA	5	outpatient
Kenya	Female	Adult outpatient	25-34	Negative	Negative	Negative (pale cream to white)	Negative	0	No growth	Negative	NA	None significant	NA	NA	5	outpatient
Kenya	Female	Adult outpatient	35-44	Negative	Negative	Negative (pale cream to white)	Negative	12	Contaminants	Negative	NA	None significant	NA	NA	5	outpatient
Kenya	Female	Adult outpatient	25-34	Negative	Negative	Negative (pale cream to white)	Negative	0	No growth	Negative	NA	None significant	NA	NA	5	outpatient
Kenya	Female	Adult outpatient	35-44	Negative	Negative	Negative (pale cream to white)	Negative	0	No growth	Negative	NA	None significant	NA	NA	5	outpatient
Kenya	Female	Adult outpatient	35-44	Negative	Negative	Negative (pale cream to white)	Negative	0	No growth	Negative	NA	None significant	NA	NA	5	outpatient
Kenya	Male	Adult outpatient	25-34	Negative	Negative	Negative (pale cream to white)	Negative	0	No growth	Negative	NA	None significant	NA	NA	5	outpatient
Kenya	Female	Adult outpatient	25-34	Small (70)	Positive	Negative (pale cream to white)	Positive	4	Contaminants	Negative	NA	None significant	NA	NA	5	outpatient
Kenya	Female	Adult outpatient	18-24	Large (500)	Positive	Negative (pale cream to white)	Positive	7	Contaminants	Negative	NA	None significant	NA	NA	5	outpatient
Kenya	Male	Adult outpatient	25-34	Negative	Negative	Negative (pale cream to white)	Negative	0	No growth	Negative	NA	None significant	NA	NA	5	outpatient
Kenya	Female	Adult outpatient	25-34	Negative	Negative	Negative (pale cream to white)	Negative	15	Contaminants	Negative	NA	None significant	NA	NA	5	outpatient
Kenya	Female	Adult outpatient	25-34	Moderate (125)	Positive	Negative (pale cream to white)	Positive	5	Contaminants	Negative	NA	None significant	NA	NA	5	outpatient
Kenya	Male	Adult outpatient	18-24	Negative	Negative	Negative (pale cream to white)	Negative	1	Contaminants	Negative	NA	None significant	NA	NA	5	outpatient
Kenya	Female	Adult outpatient	25-34	Moderate (125)	Positive	Negative (pale cream to white)	Positive	0	No growth	Negative	NA	None significant	NA	NA	5	outpatient
Kenya	Female	Adult outpatient	18-24	Moderate (125)	Positive	Negative (pale cream to white)	Positive	0	No growth	Negative	NA	None significant	NA	NA	5	outpatient
Kenya	Female	Adult outpatient	25-34	trace (15)	Positive	Negative (pale cream to white)	Positive	0	No growth	Negative	NA	None significant	NA	NA	5	outpatient
Kenya	Female	Adult outpatient	25-34	Negative	Negative	Negative (pale cream to white)	Negative	0	No growth	Negative	NA	None significant	NA	NA	5	outpatient
Kenya	Male	Adult outpatient	25-34	Moderate (125)	Positive	Positive (uniform pink colour)	Positive	0	No growth	Negative	NA	None significant	NA	NA	5	outpatient
Kenya	Female	Adult outpatient	25-34	Moderate (125)	Positive	Negative (pale cream to white)	Positive	0	No growth	Negative	NA	None significant	NA	NA	5	outpatient
Kenya	Female	Adult outpatient	25-34	Moderate (125)	Positive	Negative (pale cream to white)	Positive	19	Contaminants	Negative	NA	None significant	NA	NA	5	outpatient
Kenya	Female	Adult outpatient	35-44	Negative	Negative	Negative (pale cream to white)	Negative	5	Contaminants	Negative	NA	None significant	NA	NA	5	outpatient
Kenya	Male	Adult outpatient	25-34	Negative	Negative	Negative (pale cream to white)	Negative	0	No growth	Negative	NA	None significant	NA	NA	5	outpatient
Kenya	Female	Adult outpatient	35-44	Negative	Negative	Negative (pale cream to white)	Negative	0	No growth	Negative	NA	None significant	NA	NA	5	outpatient
Kenya	Female	Adult outpatient	25-34	Negative	Negative	Negative (pale cream to white)	Negative	0	No growth	Negative	NA	None significant	NA	NA	5	outpatient
Kenya	Male	Adult outpatient	45-54	Negative	Negative	Positive (uniform pink colour)	Positive	0	No growth	Negative	NA	None significant	NA	NA	5	outpatient
Kenya	Male	Adult outpatient	25-34	Negative	Negative	Negative (pale cream to white)	Negative	0	No growth	Negative	NA	None significant	NA	NA	5	outpatient
Kenya	Female	Adult outpatient	25-34	Negative	Negative	Negative (pale cream to white)	Negative	0	No growth	Negative	NA	None significant	NA	NA	5	outpatient
Kenya	Male	Adult outpatient	18-24	Negative	Negative	Negative (pale cream to white)	Negative	0	No growth	Negative	NA	None significant	NA	NA	5	outpatient
Kenya	Female	Adult outpatient	35-44	Small (70)	Positive	Negative (pale cream to white)	Positive	0	No growth	Negative	NA	None significant	NA	NA	5	outpatient
Kenya	Female	Adult outpatient	25-34	Negative	Negative	Negative (pale cream to white)	Negative	0	No growth	Negative	NA	None significant	NA	NA	5	outpatient
Kenya	Female	Adult outpatient	35-44	Negative	Negative	Negative (pale cream to white)	Negative	0	No growth	Negative	NA	None significant	NA	NA	5	outpatient
Kenya	Female	Adult outpatient	18-24	Moderate (125)	Positive	Negative (pale cream to white)	Positive	0	No growth	Negative	NA	None significant	NA	NA	5	outpatient
Kenya	Female	Adult outpatient	25-34	Negative	Negative	Negative (pale cream to white)	Negative	7	Contaminants	Negative	NA	None significant	NA	NA	5	outpatient
Kenya	Male	Adult outpatient	25-34	Negative	Negative	Negative (pale cream to white)	Negative	0	No growth	Negative	NA	None significant	NA	NA	5	outpatient
Kenya	Female	Adult outpatient	45-54	Moderate (125)	Positive	Negative (pale cream to white)	Positive	0	No growth	Negative	NA	None significant	NA	NA	5	outpatient
Kenya	Female	Adult inpatient	18-24	Negative	Negative	Negative (pale cream to white)	Negative	4	Contaminants	Negative	NA	None significant	NA	NA	5	inpatient
Kenya	Male	Adult outpatient	35-44	Small (70)	Positive	Negative (pale cream to white)	Positive	1	Contaminants	Negative	NA	None significant	NA	NA	5	outpatient
Kenya	Male	Adult outpatient	35-44	Negative	Negative	Negative (pale cream to white)	Negative	0	No growth	Negative	NA	None significant	NA	NA	5	outpatient
Kenya	Female	Adult outpatient	25-34	Negative	Negative	Negative (pale cream to white)	Negative	0	No growth	Negative	NA	None significant	NA	NA	5	outpatient
Kenya	Female	Adult outpatient	35-44	trace (15)	Positive	Negative (pale cream to white)	Positive	0	No growth	Negative	NA	None significant	NA	NA	5	outpatient
Kenya	Female	Adult outpatient	18-24	trace (15)	Positive	Negative (pale cream to white)	Positive	0	No growth	Negative	NA	None significant	NA	NA	5	outpatient
Kenya	Female	Adult inpatient	25-34	Negative	Negative	Negative (pale cream to white)	Negative	0	No growth	Negative	NA	None significant	NA	NA	5	inpatient
Kenya	Female	Adult outpatient	25-34	Negative	Negative	Negative (pale cream to white)	Negative	10	Contaminants	Negative	NA	None significant	NA	NA	5	outpatient
Kenya	Female	Adult outpatient	25-34	Negative	Negative	Negative (pale cream to white)	Negative	0	No growth	Negative	NA	None significant	NA	NA	5	outpatient
Kenya	Female	Adult outpatient	25-34	Negative	Negative	Negative (pale cream to white)	Negative	2	Contaminants	Negative	NA	None significant	NA	NA	5	outpatient
Kenya	Female	Adult outpatient	45-54	Negative	Negative	Negative (pale cream to white)	Negative	13	Contaminants	Negative	NA	None significant	NA	NA	5	outpatient
Kenya	Female	Adult outpatient	25-34	Negative	Negative	Negative (pale cream to white)	Negative	0	No growth	Negative	NA	None significant	NA	NA	5	outpatient
Kenya	Female	Adult outpatient	18-24	Negative	Negative	Negative (pale cream to white)	Negative	0	No growth	Negative	NA	None significant	NA	NA	5	outpatient
Kenya	Female	Adult outpatient	35-44	Small (70)	Positive	Negative (pale cream to white)	Positive	0	No growth	Negative	NA	None significant	NA	NA	5	outpatient
Kenya	Female	Adult outpatient	65-74	Moderate (125)	Positive	Negative (pale cream to white)	Positive	2	Contaminants	Negative	NA	None significant	NA	NA	5	outpatient
Kenya	Male	Adult outpatient	35-44	Negative	Negative	Negative (pale cream to white)	Negative	1	Contaminants	Negative	NA	None significant	NA	NA	5	outpatient
Kenya	Female	Adult outpatient	25-34	Moderate (125)	Positive	Negative (pale cream to white)	Positive	6	Contaminants	Negative	NA	None significant	NA	NA	5	outpatient
Kenya	Female	Adult outpatient	35-44	Negative	Negative	Negative (pale cream to white)	Negative	0	No growth	Negative	NA	None significant	NA	NA	5	outpatient
Kenya	Female	Adult outpatient	25-34	Moderate (125)	Positive	Negative (pale cream to white)	Positive	0	No growth	Negative	NA	None significant	NA	NA	5	outpatient
Kenya	Female	Adult outpatient	18-24	Negative	Negative	Negative (pale cream to white)	Negative	6	Contaminants	Negative	NA	None significant	NA	NA	5	outpatient
Kenya	Female	Adult outpatient	25-34	Moderate (125)	Positive	Negative (pale cream to white)	Positive	3	Contaminants	Negative	NA	None significant	NA	NA	5	outpatient
Kenya	Female	Adult outpatient	18-24	Moderate (125)	Positive	Negative (pale cream to white)	Positive	3	Contaminants	Negative	NA	None significant	NA	NA	5	outpatient
Kenya	Male	Adult outpatient	35-44	Negative	Negative	Negative (pale cream to white)	Negative	0	No growth	Negative	NA	None significant	NA	NA	5	outpatient
Kenya	Female	Adult outpatient	18-24	Negative	Negative	Negative (pale cream to white)	Negative	0	No growth	Negative	NA	None significant	NA	NA	5	outpatient
Kenya	Female	Adult outpatient	35-44	Negative	Negative	Negative (pale cream to white)	Negative	0	No growth	Negative	NA	None significant	NA	NA	5	outpatient
Kenya	Male	Adult outpatient	35-44	Negative	Negative	Negative (pale cream to white)	Negative	0	No growth	Negative	NA	None significant	NA	NA	5	outpatient
Kenya	Female	Adult outpatient	18-24	Negative	Negative	Negative (pale cream to white)	Negative	16	Contaminants	Negative	NA	None significant	NA	NA	5	outpatient
Kenya	Female	Adult outpatient	25-34	Negative	Negative	Negative (pale cream to white)	Negative	0	No growth	Negative	NA	None significant	NA	NA	5	outpatient
Kenya	Female	Adult outpatient	18-24	Moderate (125)	Positive	Negative (pale cream to white)	Positive	0	No growth	Negative	NA	None significant	NA	NA	5	outpatient
Kenya	Female	Adult outpatient	45-54	Negative	Negative	Negative (pale cream to white)	Negative	0	No growth	Negative	NA	None significant	NA	NA	5	outpatient
Kenya	Male	Adult outpatient	35-44	Negative	Negative	Negative (pale cream to white)	Negative	0	No growth	Negative	NA	None significant	NA	NA	5	outpatient
Kenya	Male	Adult outpatient	45-54	Negative	Negative	Negative (pale cream to white)	Negative	0	No growth	Negative	NA	None significant	NA	NA	5	outpatient
Kenya	Female	Adult outpatient	25-34	Negative	Negative	Negative (pale cream to white)	Negative	2	Contaminants	Negative	NA	None significant	NA	NA	5	outpatient
Kenya	Female	Adult outpatient	18-24	Negative	Negative	Negative (pale cream to white)	Negative	0	No growth	Negative	NA	None significant	NA	NA	5	outpatient
Kenya	Female	Adult outpatient	25-34	Moderate (125)	Positive	Negative (pale cream to white)	Positive	18	Contaminants	Negative	NA	None significant	NA	NA	5	outpatient
Kenya	Female	child inpatient	<18	Negative	Negative	Negative (pale cream to white)	Negative	0	No growth	Negative	NA	None significant	NA	NA	5	inpatient
Kenya	Female	Adult outpatient	18-24	Negative	Negative	Negative (pale cream to white)	Negative	0	No growth	Negative	NA	None significant	NA	NA	5	outpatient
Kenya	Female	Adult outpatient	25-34	trace (15)	Positive	Negative (pale cream to white)	Positive	0	No growth	Negative	NA	None significant	NA	NA	5	outpatient
Kenya	Female	Adult outpatient	18-24	Negative	Negative	Negative (pale cream to white)	Negative	0	No growth	Negative	NA	None significant	NA	NA	5	outpatient
Kenya	Male	Adult outpatient	25-34	Negative	Negative	Negative (pale cream to white)	Negative	0	No growth	Negative	NA	None significant	NA	NA	5	outpatient
Kenya	Female	Adult outpatient	18-24	Negative	Negative	Negative (pale cream to white)	Negative	0	No growth	Negative	NA	None significant	NA	NA	5	outpatient
Kenya	Female	Adult outpatient	25-34	Negative	Negative	Negative (pale cream to white)	Negative	0	No growth	Negative	NA	None significant	NA	NA	5	outpatient
Kenya	Female	Adult outpatient	18-24	Moderate (125)	Positive	Negative (pale cream to white)	Positive	0	No growth	Negative	NA	None significant	NA	NA	5	outpatient
Kenya	Male	Adult outpatient	55-64	Negative	Negative	Negative (pale cream to white)	Negative	0	No growth	Negative	NA	None significant	NA	NA	5	outpatient
Kenya	Female	Adult outpatient	25-34	Moderate (125)	Positive	Negative (pale cream to white)	Positive	4	Contaminants	Negative	NA	None significant	NA	NA	5	outpatient
Kenya	Female	Adult outpatient	25-34	Small (70)	Positive	Negative (pale cream to white)	Positive	7	Contaminants	Negative	NA	None significant	NA	NA	5	outpatient
Kenya	Female	Adult outpatient	25-34	Moderate (125)	Positive	Negative (pale cream to white)	Positive	0	No growth	Negative	NA	None significant	NA	NA	5	outpatient
Kenya	Female	Adult outpatient	25-34	trace (15)	Positive	Positive (uniform pink colour)	Positive	0	No growth	Negative	NA	None significant	NA	NA	5	outpatient
Kenya	Female	Adult outpatient	55-64	Negative	Negative	Negative (pale cream to white)	Negative	0	No growth	Negative	NA	None significant	NA	NA	5	outpatient
Kenya	Female	Adult outpatient	25-34	trace (15)	Positive	Negative (pale cream to white)	Positive	0	No growth	Negative	NA	None significant	NA	NA	5	outpatient
Kenya	Female	Adult outpatient	25-34	Moderate (125)	Positive	Negative (pale cream to white)	Positive	0	No growth	Negative	NA	None significant	NA	NA	5	outpatient
Kenya	Female	Adult outpatient	35-44	Negative	Negative	Negative (pale cream to white)	Negative	0	No growth	Negative	NA	None significant	NA	NA	5	outpatient
Kenya	Male	Adult outpatient	35-44	Negative	Negative	Negative (pale cream to white)	Negative	2	Contaminants	Negative	NA	None significant	NA	NA	5	outpatient
Kenya	Female	Adult outpatient	35-44	Moderate (125)	Positive	Negative (pale cream to white)	Positive	5	Contaminants	Negative	NA	None significant	NA	NA	5	outpatient
Kenya	Male	Adult outpatient	45-54	Negative	Negative	Negative (pale cream to white)	Negative	0	No growth	Negative	NA	None significant	NA	NA	5	outpatient
Kenya	Female	Adult outpatient	18-24	Negative	Negative	Negative (pale cream to white)	Negative	0	No growth	Negative	NA	None significant	NA	NA	5	outpatient
Kenya	Female	Adult outpatient	35-44	Negative	Negative	Negative (pale cream to white)	Negative	0	No growth	Negative	NA	None significant	NA	NA	5	outpatient
Kenya	Male	Adult outpatient	25-34	Negative	Negative	Negative (pale cream to white)	Negative	0	No growth	Negative	NA	None significant	NA	NA	5	outpatient
Kenya	Male	Adult outpatient	45-54	Negative	Negative	Negative (pale cream to white)	Negative	0	No growth	Negative	NA	None significant	NA	NA	5	outpatient
Kenya	Male	Adult outpatient	55-64	Negative	Negative	Negative (pale cream to white)	Negative	0	No growth	Negative	NA	None significant	NA	NA	5	outpatient
Kenya	Male	Adult outpatient	35-44	Negative	Negative	Negative (pale cream to white)	Negative	5	Contaminants	Negative	NA	None significant	NA	NA	3	outpatient
Kenya	Female	Adult outpatient	25-34	Negative	Negative	Negative (pale cream to white)	Negative	0	No growth	Negative	NA	None significant	NA	NA	5	outpatient
Kenya	Male	Adult outpatient	25-34	Negative	Negative	Negative (pale cream to white)	Negative	0	No growth	Negative	NA	None significant	NA	NA	5	outpatient
Kenya	Male	Adult outpatient	65-74	Negative	Negative	Negative (pale cream to white)	Negative	0	No growth	Negative	NA	None significant	NA	NA	5	outpatient
Kenya	Male	Adult outpatient	25-34	Negative	Negative	Negative (pale cream to white)	Negative	0	No growth	Negative	NA	None significant	NA	NA	5	outpatient
Kenya	Male	Adult outpatient	55-64	Negative	Negative	Negative (pale cream to white)	Negative	0	No growth	Negative	NA	None significant	NA	NA	5	outpatient
Kenya	Female	Adult outpatient	25-34	Negative	Negative	Negative (pale cream to white)	Negative	0	No growth	Negative	NA	None significant	NA	NA	5	outpatient
Kenya	Female	Adult outpatient	25-34	Negative	Negative	Negative (pale cream to white)	Negative	0	No growth	Negative	NA	None significant	NA	NA	5	outpatient
Kenya	Female	Adult outpatient	25-34	Negative	Negative	Negative (pale cream to white)	Negative	5	Contaminants	Negative	NA	None significant	NA	NA	5	outpatient
Kenya	Female	Adult outpatient	18-24	Negative	Negative	Negative (pale cream to white)	Negative	0	No growth	Negative	NA	None significant	NA	NA	5	outpatient
Kenya	Male	Adult outpatient	25-34	trace (15)	Positive	Negative (pale cream to white)	Positive	0	No growth	Negative	NA	None significant	NA	NA	5	outpatient
Kenya	Female	Adult outpatient	25-34	Negative	Negative	Negative (pale cream to white)	Negative	0	No growth	Negative	NA	None significant	NA	NA	5	outpatient
Kenya	Male	Adult outpatient	25-34	trace (15)	Positive	Negative (pale cream to white)	Positive	0	No growth	Negative	NA	None significant	NA	NA	5	outpatient
Kenya	Female	Adult outpatient	25-34	Negative	Negative	Negative (pale cream to white)	Negative	0	No growth	Negative	NA	None significant	NA	NA	5	outpatient
Kenya	Female	Adult outpatient	25-34	Negative	Negative	Negative (pale cream to white)	Negative	0	No growth	Negative	NA	None significant	NA	NA	5	outpatient
Kenya	Female	Adult outpatient	18-24	Negative	Negative	Negative (pale cream to white)	Negative	0	No growth	Negative	NA	None significant	NA	NA	5	outpatient
Kenya	Female	Adult outpatient	18-24	Negative	Negative	Negative (pale cream to white)	Negative	0	No growth	Negative	NA	None significant	NA	NA	5	outpatient
Kenya	Female	Adult outpatient	25-34	Negative	Negative	Negative (pale cream to white)	Negative	0	No growth	Negative	NA	None significant	NA	NA	5	outpatient
Kenya	Female	Adult outpatient	25-34	Negative	Negative	Negative (pale cream to white)	Negative	0	No growth	Negative	NA	None significant	NA	NA	5	outpatient
Kenya	Female	Adult outpatient	18-24	Moderate (125)	Positive	Negative (pale cream to white)	Positive	0	No growth	Negative	NA	None significant	NA	NA	5	outpatient
Kenya	Male	Adult outpatient	18-24	Negative	Negative	Negative (pale cream to white)	Negative	0	No growth	Negative	NA	None significant	NA	NA	5	outpatient
Kenya	Female	Adult outpatient	25-34	Negative	Negative	Negative (pale cream to white)	Negative	0	No growth	Negative	NA	None significant	NA	NA	5	outpatient
Kenya	Female	Adult outpatient	35-44	Negative	Negative	Negative (pale cream to white)	Negative	21	Contaminants	Negative	NA	None significant	NA	NA	5	outpatient
Kenya	Female	Adult outpatient	25-34	Negative	Negative	Negative (pale cream to white)	Negative	9	Contaminants	Negative	NA	None significant	NA	NA	5	outpatient
Kenya	Male	Adult outpatient	25-34	Negative	Negative	Negative (pale cream to white)	Negative	0	No growth	Negative	NA	None significant	NA	NA	5	outpatient
Kenya	Male	Adult outpatient	35-44	Negative	Negative	Negative (pale cream to white)	Negative	0	No growth	Negative	NA	None significant	NA	NA	5	outpatient
Kenya	Male	Adult outpatient	35-44	Negative	Negative	Negative (pale cream to white)	Negative	0	No growth	Negative	NA	None significant	NA	NA	5	outpatient
Kenya	Female	Adult outpatient	55-64	trace (15)	Positive	Negative (pale cream to white)	Positive	0	No growth	Negative	NA	None significant	NA	NA	5	outpatient
Kenya	Female	Adult outpatient	18-24	Moderate (125)	Positive	Negative (pale cream to white)	Positive	0	No growth	Negative	NA	None significant	NA	NA	5	outpatient
Kenya	Female	Adult outpatient	18-24	Negative	Negative	Negative (pale cream to white)	Negative	2	Contaminants	Negative	NA	None significant	NA	NA	5	outpatient
Kenya	Female	Adult outpatient	25-34	Negative	Negative	Negative (pale cream to white)	Negative	0	No growth	Negative	NA	None significant	NA	NA	5	outpatient
Kenya	Male	Adult outpatient	18-24	Negative	Negative	Negative (pale cream to white)	Negative	0	No growth	Negative	NA	None significant	NA	NA	5	outpatient
Kenya	Female	Adult outpatient	18-24	Small (70)	Positive	Negative (pale cream to white)	Positive	14	Contaminants	Negative	NA	None significant	NA	NA	5	outpatient
Kenya	Male	Adult inpatient	55-64	Negative	Negative	Negative (pale cream to white)	Negative	0	No growth	Negative	NA	None significant	NA	NA	5	inpatient
Kenya	Male	Adult inpatient	18-24	Negative	Negative	Negative (pale cream to white)	Negative	0	No growth	Negative	NA	None significant	NA	NA	5	inpatient
Kenya	Female	child inpatient	<18	Negative	Negative	Negative (pale cream to white)	Negative	0	No growth	Negative	NA	None significant	NA	NA	5	inpatient
Kenya	Female	Adult outpatient	25-34	Negative	Negative	Negative (pale cream to white)	Negative	0	No growth	Negative	NA	None significant	NA	NA	5	outpatient
Kenya	Female	Adult outpatient	25-34	Moderate (125)	Positive	Negative (pale cream to white)	Positive	18	Contaminants	Negative	NA	None significant	NA	NA	5	outpatient
Kenya	Male	Adult inpatient	25-34	Negative	Negative	Negative (pale cream to white)	Negative	0	No growth	Negative	NA	None significant	NA	NA	5	inpatient
Kenya	Female	child inpatient	<18	Negative	Negative	Negative (pale cream to white)	Negative	0	No growth	Negative	NA	None significant	NA	NA	5	inpatient
Kenya	Male	Adult inpatient	35-44	Negative	Negative	Negative (pale cream to white)	Negative	0	No growth	Negative	NA	None significant	NA	NA	5	inpatient
Kenya	Male	Adult inpatient	55-64	Negative	Negative	Negative (pale cream to white)	Negative	0	No growth	Negative	NA	None significant	NA	NA	5	inpatient
Kenya	Male	Adult inpatient	35-44	Negative	Negative	Positive (uniform pink colour)	Positive	0	No growth	Negative	NA	None significant	NA	NA	5	inpatient
Kenya	Male	Adult outpatient	65-74	Small (70)	Positive	Negative (pale cream to white)	Positive	6	Contaminants	Negative	NA	None significant	NA	NA	5	outpatient
Kenya	Female	Adult outpatient	25-34	Negative	Negative	Negative (pale cream to white)	Negative	0	No growth	Negative	NA	None significant	NA	NA	5	outpatient
Kenya	Female	Adult outpatient	18-24	trace (15)	Positive	Negative (pale cream to white)	Positive	0	No growth	Negative	NA	None significant	NA	NA	5	outpatient
Kenya	Male	Adult inpatient	45-54	Negative	Negative	Negative (pale cream to white)	Negative	0	No growth	Negative	NA	None significant	NA	NA	5	inpatient
Kenya	Male	Adult inpatient	55-64	Negative	Negative	Negative (pale cream to white)	Negative	18	Contaminants	Negative	NA	None significant	NA	NA	5	inpatient
Kenya	Female	Adult inpatient	<18	Negative	Negative	Negative (pale cream to white)	Negative	0	No growth	Negative	NA	None significant	NA	NA	5	inpatient
Kenya	Male	Adult inpatient	18-24	Negative	Negative	Negative (pale cream to white)	Negative	0	No growth	Negative	NA	None significant	NA	NA	5	inpatient
Kenya	Female	Adult outpatient	35-44	Moderate (125)	Positive	Negative (pale cream to white)	Positive	3	Contaminants	Negative	NA	None significant	NA	NA	5	outpatient
Kenya	Female	Adult inpatient	55-64	Negative	Negative	Negative (pale cream to white)	Negative	0	No growth	Negative	NA	None significant	NA	NA	5	inpatient
Kenya	Female	Adult outpatient	18-24	Negative	Negative	Negative (pale cream to white)	Negative	0	No growth	Negative	NA	None significant	NA	NA	5	outpatient
Kenya	Female	Adult outpatient	35-44	Negative	Negative	Negative (pale cream to white)	Negative	0	No growth	Negative	NA	None significant	NA	NA	5	outpatient
Kenya	Male	child inpatient	<18	Negative	Negative	Negative (pale cream to white)	Negative	0	No growth	Negative	NA	None significant	NA	NA	5	inpatient
Kenya	Male	Adult inpatient	35-44	Negative	Negative	Negative (pale cream to white)	Negative	0	No growth	Negative	NA	None significant	NA	NA	5	inpatient
Kenya	Male	Adult inpatient	55-64	Negative	Negative	Negative (pale cream to white)	Negative	0	No growth	Negative	NA	None significant	NA	NA	5	inpatient
Kenya	Female	Adult inpatient	25-34	Moderate (125)	Positive	Negative (pale cream to white)	Positive	0	No growth	Negative	NA	None significant	NA	NA	4	inpatient
Kenya	Female	Adult inpatient	18-24	Small (70)	Positive	Negative (pale cream to white)	Positive	10	Contaminants	Negative	NA	None significant	NA	NA	4	inpatient
Kenya	Male	Adult inpatient	25-34	Negative	Negative	Negative (pale cream to white)	Negative	2	Contaminants	Negative	NA	None significant	NA	NA	5	inpatient
Kenya	Male	Adult inpatient	35-44	trace (15)	Positive	Negative (pale cream to white)	Positive	4	Contaminants	Negative	NA	None significant	NA	NA	5	inpatient
Kenya	Female	Adult inpatient	25-34	Moderate (125)	Positive	Negative (pale cream to white)	Positive	22	Contaminants	Negative	NA	None significant	NA	NA	4	inpatient
Kenya	Male	Adult inpatient	45-54	trace (15)	Positive	Negative (pale cream to white)	Positive	0	No growth	Negative	NA	None significant	NA	NA	5	inpatient
Kenya	Male	Adult inpatient	65-74	Negative	Negative	Negative (pale cream to white)	Negative	0	No growth	Negative	NA	None significant	NA	NA	5	inpatient
Kenya	Male	Adult inpatient	25-34	Negative	Negative	Negative (pale cream to white)	Negative	17	Contaminants	Negative	NA	None significant	NA	NA	5	inpatient
Kenya	Male	Adult inpatient	25-34	Negative	Negative	Negative (pale cream to white)	Negative	0	No growth	Negative	NA	None significant	NA	NA	5	inpatient
Kenya	Female	Adult inpatient	65-74	Negative	Negative	Negative (pale cream to white)	Negative	0	No growth	Negative	NA	None significant	NA	NA	5	inpatient
Kenya	Male	child inpatient	<18	Negative	Negative	Negative (pale cream to white)	Negative	0	No growth	Negative	NA	None significant	NA	NA	5	inpatient
Kenya	Male	Adult inpatient	45-54	Negative	Negative	Negative (pale cream to white)	Negative	9	Contaminants	Negative	NA	None significant	NA	NA	5	inpatient
Kenya	Female	Adult inpatient	18-24	Moderate (125)	Positive	Negative (pale cream to white)	Positive	0	No growth	Negative	NA	None significant	NA	NA	5	inpatient
Kenya	Female	Adult outpatient	45-54	Large (500)	Positive	Negative (pale cream to white)	Positive	0	No growth	Negative	NA	None significant	NA	NA	5	outpatient
Kenya	Female	Adult inpatient	25-34	Small (70)	Positive	Negative (pale cream to white)	Positive	0	No growth	Negative	NA	None significant	NA	NA	5	inpatient
Kenya	Female	Adult outpatient	18-24	trace (15)	Positive	Negative (pale cream to white)	Positive	0	No growth	Negative	NA	None significant	NA	NA	5	outpatient
Kenya	Female	Adult outpatient	25-34	trace (15)	Positive	Negative (pale cream to white)	Positive	0	No growth	Negative	NA	None significant	NA	NA	5	outpatient
Kenya	Female	Adult outpatient	25-34	trace (15)	Positive	Negative (pale cream to white)	Positive	17	Contaminants	Negative	NA	None significant	NA	NA	5	outpatient
Kenya	Female	Adult outpatient	18-24	Large (500)	Positive	Negative (pale cream to white)	Positive	0	No growth	Negative	NA	None significant	NA	NA	5	outpatient
Kenya	Female	Adult outpatient	25-34	Moderate (125)	Positive	Negative (pale cream to white)	Positive	0	No growth	Negative	NA	None significant	NA	NA	5	outpatient
Kenya	Female	Adult outpatient	25-34	Negative	Negative	Negative (pale cream to white)	Negative	6	Contaminants	Negative	NA	None significant	NA	NA	5	outpatient
Kenya	Female	Adult outpatient	35-44	Negative	Negative	Negative (pale cream to white)	Negative	0	No growth	Negative	NA	None significant	NA	NA	5	outpatient
Kenya	Female	Adult outpatient	35-44	Negative	Negative	Negative (pale cream to white)	Negative	11	Contaminants	Negative	NA	None significant	NA	NA	5	outpatient
Kenya	Female	Adult outpatient	45-54	Negative	Negative	Negative (pale cream to white)	Negative	0	No growth	Negative	NA	None significant	NA	NA	5	outpatient
Kenya	Female	Adult outpatient	35-44	Negative	Negative	Negative (pale cream to white)	Negative	0	No growth	Negative	NA	None significant	NA	NA	5	outpatient
Kenya	Male	Adult outpatient	18-24	Small (70)	Positive	Negative (pale cream to white)	Positive	0	No growth	Negative	NA	None significant	NA	NA	4	outpatient
Kenya	Female	Adult outpatient	25-34	Small (70)	Positive	Negative (pale cream to white)	Positive	9	Contaminants	Negative	NA	None significant	NA	NA	4	outpatient
Kenya	Female	Adult outpatient	18-24	trace (15)	Positive	Negative (pale cream to white)	Positive	0	No growth	Negative	NA	None significant	NA	NA	4	outpatient
Kenya	Male	Adult outpatient	18-24	Small (70)	Positive	Negative (pale cream to white)	Positive	0	No growth	Negative	NA	None significant	NA	NA	4	outpatient
Kenya	Male	Adult outpatient	75 and more	trace (15)	Positive	Negative (pale cream to white)	Positive	0	No growth	Negative	NA	None significant	NA	NA	4	outpatient
Kenya	Male	Adult outpatient	55-64	Large (500)	Positive	Negative (pale cream to white)	Positive	0	No growth	Negative	NA	None significant	NA	NA	4	outpatient
Kenya	Female	Adult outpatient	18-24	Small (70)	Positive	Negative (pale cream to white)	Positive	0	No growth	Negative	NA	None significant	NA	NA	4	outpatient
Kenya	Male	Adult outpatient	25-34	Small (70)	Positive	Negative (pale cream to white)	Positive	0	No growth	Negative	NA	None significant	NA	NA	4	outpatient
Kenya	Female	Adult outpatient	18-24	Moderate (125)	Positive	Negative (pale cream to white)	Positive	0	No growth	Negative	NA	None significant	NA	NA	5	outpatient
Kenya	Female	Adult outpatient	35-44	Moderate (125)	Positive	Negative (pale cream to white)	Positive	0	No growth	Negative	NA	None significant	NA	NA	5	outpatient
Kenya	Male	Adult outpatient	25-34	Negative	Negative	Negative (pale cream to white)	Negative	0	No growth	Negative	NA	None significant	NA	NA	5	outpatient
Kenya	Female	Adult outpatient	25-34	Negative	Negative	Negative (pale cream to white)	Negative	3	Contaminants	Negative	NA	None significant	NA	NA	5	outpatient
Kenya	Female	Adult outpatient	25-34	Negative	Negative	Negative (pale cream to white)	Negative	5	Contaminants	Negative	NA	None significant	NA	NA	5	outpatient
Kenya	Female	Adult outpatient	18-24	Moderate (125)	Positive	Negative (pale cream to white)	Positive	13	Contaminants	Negative	NA	None significant	NA	NA	5	outpatient
Kenya	Female	Adult outpatient	18-24	Negative	Negative	Negative (pale cream to white)	Negative	3	Contaminants	Negative	NA	None significant	NA	NA	5	outpatient
Kenya	Female	Adult outpatient	35-44	Large (500)	Positive	Negative (pale cream to white)	Positive	9	Contaminants	Negative	NA	None significant	NA	NA	4	outpatient
Kenya	Female	Adult outpatient	25-34	Moderate (125)	Positive	Negative (pale cream to white)	Positive	14	Contaminants	Negative	NA	None significant	NA	NA	4	outpatient
Kenya	Female	Adult outpatient	18-24	Large (500)	Positive	Negative (pale cream to white)	Positive	0	No growth	Negative	NA	None significant	NA	NA	5	outpatient
Kenya	Male	Adult outpatient	25-34	Moderate (125)	Positive	Positive (uniform pink colour)	Positive	0	No growth	Negative	NA	None significant	NA	NA	5	outpatient
Kenya	Male	Adult outpatient	35-44	trace (15)	Positive	Negative (pale cream to white)	Positive	18	Contaminants	Negative	NA	None significant	NA	NA	5	outpatient
Kenya	Female	Adult outpatient	25-34	Small (70)	Positive	Negative (pale cream to white)	Positive	0	No growth	Negative	NA	None significant	NA	NA	5	outpatient
Kenya	Female	Adult outpatient	18-24	Large (500)	Positive	Negative (pale cream to white)	Positive	0	No growth	Negative	NA	None significant	NA	NA	5	outpatient
Kenya	Female	Adult outpatient	25-34	Small (70)	Positive	Negative (pale cream to white)	Positive	0	No growth	Negative	NA	None significant	NA	NA	5	outpatient
Kenya	Male	Adult outpatient	25-34	Small (70)	Positive	Negative (pale cream to white)	Positive	0	No growth	Negative	NA	None significant	NA	NA	5	outpatient
Kenya	Female	Adult outpatient	25-34	Moderate (125)	Positive	Negative (pale cream to white)	Positive	0	No growth	Negative	NA	None significant	NA	NA	5	outpatient
Kenya	Female	Adult outpatient	55-64	Large (500)	Positive	Negative (pale cream to white)	Positive	0	No growth	Negative	NA	None significant	NA	NA	5	outpatient
Kenya	Female	Adult inpatient	25-34	Large (500)	Positive	Negative (pale cream to white)	Positive	0	No growth	Negative	NA	None significant	NA	NA	5	inpatient
Kenya	Female	Adult outpatient	25-34	Moderate (125)	Positive	Negative (pale cream to white)	Positive	0	No growth	Negative	NA	None significant	NA	NA	5	outpatient
Kenya	Female	Adult outpatient	25-34	Moderate (125)	Positive	Negative (pale cream to white)	Positive	0	No growth	Negative	NA	None significant	NA	NA	5	outpatient
Kenya	Female	Adult outpatient	25-34	Moderate (125)	Positive	Negative (pale cream to white)	Positive	0	No growth	Negative	NA	None significant	NA	NA	5	outpatient
Kenya	Female	Adult outpatient	18-24	Moderate (125)	Positive	Negative (pale cream to white)	Positive	0	No growth	Negative	NA	None significant	NA	NA	5	outpatient
Kenya	Female	Adult outpatient	25-34	Negative	Negative	Negative (pale cream to white)	Negative	0	No growth	Negative	NA	None significant	NA	NA	5	outpatient
Kenya	Female	Adult outpatient	25-34	Moderate (125)	Positive	Negative (pale cream to white)	Positive	0	No growth	Negative	NA	None significant	NA	NA	5	outpatient
Kenya	Female	Adult outpatient	35-44	Large (500)	Positive	Negative (pale cream to white)	Positive	17	Contaminants	Negative	NA	None significant	NA	NA	5	outpatient
Kenya	Female	Adult outpatient	25-34	Small (70)	Positive	Negative (pale cream to white)	Positive	0	No growth	Negative	NA	None significant	NA	NA	5	outpatient
Kenya	Female	Adult outpatient	18-24	Large (500)	Positive	Negative (pale cream to white)	Positive	13	Contaminants	Negative	NA	None significant	NA	NA	5	outpatient
Kenya	Female	Adult outpatient	35-44	trace (15)	Positive	Negative (pale cream to white)	Positive	0	No growth	Negative	NA	None significant	NA	NA	5	outpatient
Kenya	Female	Adult outpatient	25-34	trace (15)	Positive	Negative (pale cream to white)	Positive	0	No growth	Negative	NA	None significant	NA	NA	5	outpatient
Kenya	Female	Adult outpatient	25-34	Moderate (125)	Positive	Negative (pale cream to white)	Positive	15	Contaminants	Negative	NA	None significant	NA	NA	5	outpatient
Kenya	Female	Adult outpatient	35-44	Large (500)	Positive	Negative (pale cream to white)	Positive	0	No growth	Negative	NA	None significant	NA	NA	5	outpatient
Kenya	Female	Adult outpatient	25-34	Large (500)	Positive	Negative (pale cream to white)	Positive	0	No growth	Negative	NA	None significant	NA	NA	5	outpatient
Kenya	Male	Adult outpatient	25-34	Small (70)	Positive	Negative (pale cream to white)	Positive	0	No growth	Negative	NA	None significant	NA	NA	5	outpatient
Kenya	Female	Adult outpatient	18-24	Moderate (125)	Positive	Negative (pale cream to white)	Positive	0	No growth	Negative	NA	None significant	NA	NA	5	outpatient
Kenya	Female	Adult outpatient	35-44	Large (500)	Positive	Negative (pale cream to white)	Positive	0	No growth	Negative	NA	None significant	NA	NA	5	outpatient
Kenya	Female	Adult outpatient	45-54	Large (500)	Positive	Negative (pale cream to white)	Positive	11	Contaminants	Negative	NA	None significant	NA	NA	5	outpatient
Kenya	Female	Adult outpatient	18-24	Moderate (125)	Positive	Negative (pale cream to white)	Positive	0	No growth	Negative	NA	None significant	NA	NA	5	outpatient
Kenya	Female	Adult outpatient	35-44	Large (500)	Positive	Negative (pale cream to white)	Positive	21	Contaminants	Negative	NA	None significant	NA	NA	5	outpatient
Kenya	Male	Adult outpatient	25-34	Large (500)	Positive	Negative (pale cream to white)	Positive	0	No growth	Negative	NA	None significant	NA	NA	5	outpatient
Kenya	Female	Adult outpatient	25-34	Small (70)	Positive	Negative (pale cream to white)	Positive	19	Contaminants	Negative	NA	None significant	NA	NA	5	outpatient
Kenya	Female	Adult outpatient	25-34	Moderate (125)	Positive	Negative (pale cream to white)	Positive	0	No growth	Negative	NA	None significant	NA	NA	5	outpatient
Kenya	Female	Adult outpatient	25-34	Large (500)	Positive	Negative (pale cream to white)	Positive	0	No growth	Negative	NA	None significant	NA	NA	5	outpatient
Kenya	Female	Adult outpatient	25-34	Negative	Negative	Positive (uniform pink colour)	Positive	0	No growth	Negative	NA	None significant	NA	NA	5	outpatient
Kenya	Female	Adult outpatient	45-54	Moderate (125)	Positive	Negative (pale cream to white)	Positive	0	No growth	Negative	NA	None significant	NA	NA	5	outpatient
Kenya	Female	Adult outpatient	18-24	Large (500)	Positive	Negative (pale cream to white)	Positive	0	No growth	Negative	NA	None significant	NA	NA	4	outpatient
Kenya	Male	Adult outpatient	25-34	Moderate (125)	Positive	Negative (pale cream to white)	Positive	0	No growth	Negative	NA	None significant	NA	NA	4	outpatient
Kenya	Male	Adult outpatient	35-44	Large (500)	Positive	Positive (uniform pink colour)	Positive	0	No growth	Negative	NA	None significant	NA	NA	5	outpatient
Kenya	Female	Adult outpatient	25-34	Large (500)	Positive	Negative (pale cream to white)	Positive	0	No growth	Negative	NA	None significant	NA	NA	5	outpatient
Kenya	Female	Adult outpatient	65-74	Large (500)	Positive	Negative (pale cream to white)	Positive	0	No growth	Negative	NA	None significant	NA	NA	5	outpatient
Kenya	Female	Adult outpatient	25-34	Large (500)	Positive	Negative (pale cream to white)	Positive	0	No growth	Negative	NA	None significant	NA	NA	5	outpatient
Kenya	Male	Adult outpatient	18-24	Moderate (125)	Positive	Negative (pale cream to white)	Positive	0	No growth	Negative	NA	None significant	NA	NA	4	outpatient
Kenya	Male	Adult outpatient	45-54	Moderate (125)	Positive	Negative (pale cream to white)	Positive	14	Contaminants	Negative	NA	None significant	NA	NA	4	outpatient
Kenya	Female	Adult outpatient	18-24	Large (500)	Positive	Negative (pale cream to white)	Positive	0	No growth	Negative	NA	None significant	NA	NA	4	outpatient
Kenya	Male	Adult outpatient	25-34	Moderate (125)	Positive	Negative (pale cream to white)	Positive	0	No growth	Negative	NA	None significant	NA	NA	4	outpatient
Kenya	Female	Adult outpatient	18-24	Small (70)	Positive	Negative (pale cream to white)	Positive	0	No growth	Negative	NA	None significant	NA	NA	4	outpatient
Kenya	Male	Adult outpatient	25-34	Small (70)	Positive	Negative (pale cream to white)	Positive	0	No growth	Negative	NA	None significant	NA	NA	4	outpatient
Kenya	Female	Adult outpatient	45-54	Moderate (125)	Positive	Negative (pale cream to white)	Positive	21	Contaminants	Negative	NA	None significant	NA	NA	4	outpatient
Kenya	Female	Adult outpatient	25-34	Moderate (125)	Positive	Negative (pale cream to white)	Positive	0	No growth	Negative	NA	None significant	NA	NA	4	outpatient
Kenya	Female	Adult outpatient	35-44	Large (500)	Positive	Negative (pale cream to white)	Positive	20	Contaminants	Negative	NA	None significant	NA	NA	4	outpatient
Kenya	Female	Adult outpatient	25-34	trace (15)	Positive	Negative (pale cream to white)	Positive	0	No growth	Negative	NA	None significant	NA	NA	4	outpatient
Kenya	Female	Adult outpatient	45-54	Large (500)	Positive	Negative (pale cream to white)	Positive	0	No growth	Negative	NA	None significant	NA	NA	4	outpatient
Kenya	Female	Adult outpatient	18-24	Large (500)	Positive	Negative (pale cream to white)	Positive	10	Contaminants	Negative	NA	None significant	NA	NA	4	outpatient
Kenya	Female	Adult outpatient	18-24	trace (15)	Positive	Negative (pale cream to white)	Positive	0	No growth	Negative	NA	None significant	NA	NA	4	outpatient
Kenya	Female	Adult inpatient	18-24	Large (500)	Positive	Negative (pale cream to white)	Positive	0	No growth	Negative	NA	None significant	NA	NA	4	inpatient
Kenya	Female	Adult outpatient	45-54	Moderate (125)	Positive	Negative (pale cream to white)	Positive	0	No growth	Negative	NA	None significant	NA	NA	4	outpatient
Kenya	Female	Adult outpatient	35-44	Small (70)	Positive	Negative (pale cream to white)	Positive	9	Contaminants	Negative	NA	None significant	NA	NA	4	outpatient
Kenya	Male	Adult outpatient	35-44	trace (15)	Positive	Negative (pale cream to white)	Positive	0	No growth	Negative	NA	None significant	NA	NA	4	outpatient
Kenya	Female	Adult outpatient	25-34	Large (500)	Positive	Negative (pale cream to white)	Positive	0	No growth	Negative	NA	None significant	NA	NA	4	outpatient
Kenya	Female	Adult inpatient	25-34	Large (500)	Positive	Negative (pale cream to white)	Positive	0	No growth	Negative	NA	None significant	NA	NA	4	inpatient
Kenya	Female	Adult outpatient	25-34	trace (15)	Positive	Negative (pale cream to white)	Positive	0	No growth	Negative	NA	None significant	NA	NA	4	outpatient
Kenya	Female	Adult outpatient	18-24	Negative	Negative	Positive (uniform pink colour)	Positive	15	Contaminants	Negative	NA	None significant	NA	NA	4	outpatient
Kenya	Female	Adult outpatient	35-44	trace (15)	Positive	Negative (pale cream to white)	Positive	0	No growth	Negative	NA	None significant	NA	NA	4	outpatient
Kenya	Female	Adult outpatient	18-24	Large (500)	Positive	Negative (pale cream to white)	Positive	0	No growth	Negative	NA	None significant	NA	NA	4	outpatient
Kenya	Female	Adult outpatient	35-44	Large (500)	Positive	Negative (pale cream to white)	Positive	0	No growth	Negative	NA	None significant	NA	NA	4	outpatient
Kenya	Male	Adult outpatient	65-74	Negative	Negative	Negative (pale cream to white)	Negative	0	No growth	Negative	NA	None significant	NA	NA	4	outpatient
Kenya	Female	Adult outpatient	35-44	Moderate (125)	Positive	Negative (pale cream to white)	Positive	10	Contaminants	Negative	NA	None significant	NA	NA	4	outpatient
Kenya	Female	Adult outpatient	25-34	Small (70)	Positive	Negative (pale cream to white)	Positive	0	No growth	Negative	NA	None significant	NA	NA	4	outpatient
Kenya	Female	Adult outpatient	25-34	Large (500)	Positive	Negative (pale cream to white)	Positive	15	Contaminants	Negative	NA	None significant	NA	NA	4	outpatient
Kenya	Female	Adult outpatient	25-34	trace (15)	Positive	Negative (pale cream to white)	Positive	18	Contaminants	Negative	NA	None significant	NA	NA	4	outpatient
Kenya	Female	Adult outpatient	18-24	Small (70)	Positive	Negative (pale cream to white)	Positive	12	Contaminants	Negative	NA	None significant	NA	NA	4	outpatient
Kenya	Female	Adult outpatient	25-34	Moderate (125)	Positive	Negative (pale cream to white)	Positive	14	Contaminants	Negative	NA	None significant	NA	NA	4	outpatient
Kenya	Male	Adult outpatient	25-34	Negative	Negative	Negative (pale cream to white)	Negative	0	No growth	Negative	NA	None significant	NA	NA	4	outpatient
Kenya	Female	Adult outpatient	25-34	Small (70)	Positive	Negative (pale cream to white)	Positive	0	No growth	Negative	NA	None significant	NA	NA	4	outpatient
Kenya	Female	Adult outpatient	25-34	Moderate (125)	Positive	Negative (pale cream to white)	Positive	0	No growth	Negative	NA	None significant	NA	NA	4	outpatient
Kenya	Female	Adult inpatient	25-34	Moderate (125)	Positive	Negative (pale cream to white)	Positive	0	No growth	Negative	NA	None significant	NA	NA	4	inpatient
Kenya	Female	Adult outpatient	25-34	Small (70)	Positive	Negative (pale cream to white)	Positive	0	No growth	Negative	NA	None significant	NA	NA	4	outpatient
Kenya	Female	Adult outpatient	18-24	Large (500)	Positive	Negative (pale cream to white)	Positive	0	No growth	Negative	NA	None significant	NA	NA	4	outpatient
Kenya	Female	Adult outpatient	25-34	Moderate (125)	Positive	Negative (pale cream to white)	Positive	0	No growth	Negative	NA	None significant	NA	NA	4	outpatient
Kenya	Female	Adult outpatient	18-24	Small (70)	Positive	Negative (pale cream to white)	Positive	0	No growth	Negative	NA	None significant	NA	NA	4	outpatient
Kenya	Female	Adult outpatient	18-24	Large (500)	Positive	Negative (pale cream to white)	Positive	3	Contaminants	Negative	NA	None significant	NA	NA	4	outpatient
Kenya	Female	Adult outpatient	35-44	Large (500)	Positive	Negative (pale cream to white)	Positive	0	No growth	Negative	NA	None significant	NA	NA	4	outpatient
Kenya	Female	Adult outpatient	25-34	Large (500)	Positive	Negative (pale cream to white)	Positive	7	Contaminants	Negative	NA	None significant	NA	NA	4	outpatient
Kenya	Male	Adult outpatient	25-34	Large (500)	Positive	Negative (pale cream to white)	Positive	4	Contaminants	Negative	NA	None significant	NA	NA	4	outpatient
Kenya	Female	Adult outpatient	45-54	Moderate (125)	Positive	Negative (pale cream to white)	Positive	0	No growth	Negative	NA	None significant	NA	NA	4	outpatient
Kenya	Female	Adult inpatient	18-24	Small (70)	Positive	Negative (pale cream to white)	Positive	5	Contaminants	Negative	NA	None significant	NA	NA	4	inpatient
Kenya	Female	Child outpatient	<18	Large (500)	Positive	Negative (pale cream to white)	Positive	14	Contaminants	Negative	NA	None significant	NA	NA	4	outpatient
Kenya	Male	Adult outpatient	25-34	trace (15)	Positive	Negative (pale cream to white)	Positive	16	Contaminants	Negative	NA	None significant	NA	NA	4	outpatient
Kenya	Female	Adult outpatient	35-44	Negative	Negative	Positive (uniform pink colour)	Positive	19	Contaminants	Negative	NA	None significant	NA	NA	4	outpatient
Kenya	Female	Adult outpatient	25-34	Negative	Negative	Negative (pale cream to white)	Negative	7	Contaminants	Negative	NA	None significant	NA	NA	4	outpatient
Kenya	Female	Adult outpatient	18-24	Negative	Negative	Negative (pale cream to white)	Negative	0	No growth	Negative	NA	None significant	NA	NA	4	outpatient
Kenya	Female	Adult outpatient	45-54	Moderate (125)	Positive	Negative (pale cream to white)	Positive	15	Contaminants	Negative	NA	None significant	NA	NA	4	outpatient
Kenya	Female	Adult outpatient	25-34	Moderate (125)	Positive	Negative (pale cream to white)	Positive	7	Contaminants	Negative	NA	None significant	NA	NA	4	outpatient
Kenya	Female	Adult outpatient	18-24	Large (500)	Positive	Negative (pale cream to white)	Positive	14	Contaminants	Negative	NA	None significant	NA	NA	4	outpatient
Kenya	Male	Adult inpatient	55-64	Negative	Negative	Negative (pale cream to white)	Negative	6	Contaminants	Negative	NA	None significant	NA	NA	4	inpatient
Kenya	Female	Adult outpatient	35-44	Moderate (125)	Positive	Negative (pale cream to white)	Positive	7	Contaminants	Negative	NA	None significant	NA	NA	4	outpatient
Kenya	Female	Adult outpatient	25-34	Large (500)	Positive	Negative (pale cream to white)	Positive	0	No growth	Negative	NA	None significant	NA	NA	4	outpatient
Kenya	Female	Adult outpatient	25-34	Large (500)	Positive	Negative (pale cream to white)	Positive	9	Contaminants	Negative	NA	None significant	NA	NA	4	outpatient
Kenya	Female	Adult outpatient	18-24	Large (500)	Positive	Negative (pale cream to white)	Positive	0	No growth	Negative	NA	None significant	NA	NA	4	outpatient
Kenya	Female	Adult outpatient	25-34	Large (500)	Positive	Negative (pale cream to white)	Positive	0	No growth	Negative	NA	None significant	NA	NA	4	outpatient
Kenya	Female	Adult outpatient	25-34	Large (500)	Positive	Negative (pale cream to white)	Positive	0	No growth	Negative	NA	None significant	NA	NA	4	outpatient
Kenya	Female	Adult outpatient	18-24	Moderate (125)	Positive	Negative (pale cream to white)	Positive	0	No growth	Negative	NA	None significant	NA	NA	4	outpatient
Kenya	Male	Adult outpatient	25-34	Moderate (125)	Positive	Negative (pale cream to white)	Positive	0	No growth	Negative	NA	None significant	NA	NA	4	outpatient
Kenya	Female	Adult outpatient	18-24	Large (500)	Positive	Negative (pale cream to white)	Positive	0	No growth	Negative	NA	None significant	NA	NA	4	outpatient
Kenya	Female	Adult outpatient	25-34	Moderate (125)	Positive	Negative (pale cream to white)	Positive	0	No growth	Negative	NA	None significant	NA	NA	4	outpatient
Kenya	Male	Adult outpatient	25-34	Small (70)	Positive	Negative (pale cream to white)	Positive	0	No growth	Negative	NA	None significant	NA	NA	4	outpatient
Kenya	Female	Adult outpatient	25-34	Negative	Negative	Negative (pale cream to white)	Negative	0	No growth	Negative	NA	None significant	NA	NA	4	outpatient
Kenya	Female	Adult outpatient	25-34	Large (500)	Positive	Negative (pale cream to white)	Positive	21	Contaminants	Negative	NA	None significant	NA	NA	4	outpatient
Kenya	Female	Adult outpatient	35-44	Negative	Negative	Negative (pale cream to white)	Negative	0	No growth	Negative	NA	None significant	NA	NA	4	outpatient
Kenya	Female	Adult outpatient	18-24	Moderate (125)	Positive	Negative (pale cream to white)	Positive	13	Contaminants	Negative	Staphylococcus sp.	Gram positive	NA	Staphylococcus sp.	5	outpatient
Kenya	Male	Adult outpatient	25-34	Negative	Negative	Negative (pale cream to white)	Negative	22	Contaminants	Negative	Staphylococcus sp.	Gram positive	NA	Staphylococcus sp.	5	outpatient
Kenya	Female	Adult outpatient	18-24	Moderate (125)	Positive	Negative (pale cream to white)	Positive	0	No growth	Negative	Staphylococcus sp.	Gram positive	NA	Staphylococcus sp.	5	outpatient
Kenya	Female	Adult outpatient	25-34	Small (70)	Positive	Negative (pale cream to white)	Positive	80	UTI	Positive	NA	None significant	NA	No Biochemical/AST Data	5	outpatient
Kenya	Female	Adult outpatient	18-24	Moderate (125)	Positive	Negative (pale cream to white)	Positive	69	UTI	Positive	NA	None significant	NA	No Biochemical/AST Data	4	outpatient
Kenya	Female	Adult outpatient	18-24	trace (15)	Positive	Positive (uniform pink colour)	Positive	266	UTI	Positive	NA	None significant	NA	No Biochemical/AST Data	4	outpatient
Kenya	Female	Adult outpatient	18-24	Moderate (125)	Positive	Negative (pale cream to white)	Positive	89	UTI	Positive	NA	None significant	NA	No Biochemical/AST Data	4	outpatient
Kenya	Female	Adult outpatient	35-44	Moderate (125)	Positive	Negative (pale cream to white)	Positive	265	UTI	Positive	NA	None significant	NA	No Biochemical/AST Data	4	outpatient
Kenya	Female	Adult inpatient	25-34	Moderate (125)	Positive	Negative (pale cream to white)	Positive	328	UTI	Positive	NA	None significant	NA	No Biochemical/AST Data	4	inpatient
Kenya	Female	Adult outpatient	25-34	Moderate (125)	Positive	Negative (pale cream to white)	Positive	26	UTI	Positive	NA	None significant	NA	No Biochemical/AST Data	5	outpatient
Kenya	Female	Adult outpatient	45-54	Small (70)	Positive	Negative (pale cream to white)	Positive	162	UTI	Positive	NA	None significant	NA	No Biochemical/AST Data	5	outpatient
Kenya	Male	Adult outpatient	25-34	Negative	Negative	Negative (pale cream to white)	Negative	200	UTI	Positive	NA	None significant	NA	No Biochemical/AST Data	5	outpatient
Kenya	Male	Adult inpatient	75 and more	Negative	Negative	Negative (pale cream to white)	Negative	50	UTI	Positive	NA	None significant	NA	No Biochemical/AST Data	5	inpatient
Kenya	Female	Adult outpatient	35-44	Large (500)	Positive	Negative (pale cream to white)	Positive	26	UTI	Positive	NA	None significant	NA	No Biochemical/AST Data	5	outpatient
Kenya	Female	Adult inpatient	18-24	Small (70)	Positive	Negative (pale cream to white)	Positive	82	UTI	Positive	NA	None significant	NA	No Biochemical/AST Data	5	inpatient
Kenya	Male	child inpatient	<18	Moderate (125)	Positive	Negative (pale cream to white)	Positive	200	UTI	Positive	NA	None significant	NA	No Biochemical/AST Data	5	inpatient
Kenya	Female	Adult inpatient	65-74	Large (500)	Positive	Negative (pale cream to white)	Positive	200	UTI	Positive	NA	None significant	NA	No Biochemical/AST Data	5	inpatient
Kenya	Female	Adult outpatient	18-24	Large (500)	Positive	Negative (pale cream to white)	Positive	25	UTI	Positive	NA	None significant	NA	No Biochemical/AST Data	4	outpatient
Kenya	Female	Adult outpatient	25-34	Large (500)	Positive	Negative (pale cream to white)	Positive	27	UTI	Positive	NA	None significant	NA	No Biochemical/AST Data	4	outpatient
Kenya	Male	Adult outpatient	55-64	Moderate (125)	Positive	Positive (uniform pink colour)	Positive	100	UTI	Positive	NA	None significant	NA	No Biochemical/AST Data	4	outpatient
Kenya	Female	Adult outpatient	25-34	Large (500)	Positive	Negative (pale cream to white)	Positive	70	UTI	Positive	NA	None significant	NA	No Biochemical/AST Data	4	outpatient
Kenya	Female	Adult outpatient	18-24	Moderate (125)	Positive	Negative (pale cream to white)	Positive	42	UTI	Positive	Proteus sp.	Gram negative	0	Proteus sp.	3	outpatient
Kenya	Female	Adult outpatient	25-34	Negative	Negative	Positive (uniform pink colour)	Positive	500	UTI	Positive	Proteus sp.	Gram negative	0	Proteus sp.	3	outpatient
Kenya	Male	Adult outpatient	45-54	Negative	Negative	Negative (pale cream to white)	Negative	148	UTI	Positive	Proteus sp.	Gram negative	0	Proteus sp.	5	outpatient
Kenya	Female	Adult outpatient	65-74	Moderate (125)	Positive	Negative (pale cream to white)	Positive	150	UTI	Positive	Proteus sp.	Gram negative	0	Proteus sp.	5	outpatient
Kenya	Female	Adult outpatient	35-44	Negative	Negative	Negative (pale cream to white)	Negative	50	UTI	Positive	Proteus sp.	Gram negative	0	Proteus sp.	5	outpatient
Kenya	Female	Adult inpatient	75 and more	Moderate (125)	Positive	Positive (uniform pink colour)	Positive	160	UTI	Positive	Proteus sp.	Gram negative	0	Proteus sp.	5	inpatient
Kenya	Female	Adult outpatient	25-34	Moderate (125)	Positive	Negative (pale cream to white)	Positive	110	UTI	Positive	Proteus sp.	Gram negative	0	Proteus sp.	5	outpatient
Kenya	Female	Adult outpatient	18-24	Moderate (125)	Positive	Negative (pale cream to white)	Positive	158	UTI	Positive	Proteus sp.	Gram negative	0	Proteus sp.	5	outpatient
Kenya	Female	Adult outpatient	18-24	trace (15)	Positive	Negative (pale cream to white)	Positive	70	UTI	Positive	Proteus sp.	Gram negative	0	Proteus sp.	5	outpatient
Kenya	Female	Adult outpatient	25-34	Small (70)	Positive	Positive (uniform pink colour)	Positive	150	UTI	Positive	Proteus sp.	Gram negative	0	Proteus sp.	5	outpatient
Kenya	Female	Adult outpatient	45-54	Negative	Negative	Negative (pale cream to white)	Negative	100	UTI	Positive	Proteus sp.	Gram negative	0	Proteus sp.	5	outpatient
Kenya	Female	Adult outpatient	18-24	Moderate (125)	Positive	Negative (pale cream to white)	Positive	59	UTI	Positive	Proteus sp.	Gram negative	0	Proteus sp.	5	outpatient
Kenya	Female	Adult outpatient	18-24	trace (15)	Positive	Negative (pale cream to white)	Positive	132	UTI	Positive	Proteus sp.	Gram negative	0	Proteus sp.	5	outpatient
Kenya	Female	Adult outpatient	18-24	Negative	Negative	Positive (uniform pink colour)	Positive	504	UTI	Positive	Proteus sp.	Gram negative	0	Proteus sp.	4	outpatient
Kenya	Female	Adult outpatient	18-24	trace (15)	Positive	Positive (uniform pink colour)	Positive	596	UTI	Positive	Proteus sp.	Gram negative	0	Proteus sp.	4	outpatient
Kenya	Female	Adult outpatient	25-34	Moderate (125)	Positive	Negative (pale cream to white)	Positive	116	UTI	Positive	Proteus sp.	Gram negative	0	Proteus sp.	4	outpatient
Kenya	Female	Adult outpatient	25-34	Large (500)	Positive	Negative (pale cream to white)	Positive	420	UTI	Positive	Proteus sp.	Gram negative	0	Proteus sp.	4	outpatient
Kenya	Female	Adult outpatient	25-34	Moderate (125)	Positive	Positive (uniform pink colour)	Positive	194	UTI	Positive	Proteus sp.	Gram negative	0	Proteus sp.	4	outpatient
Kenya	Female	Adult outpatient	35-44	Large (500)	Positive	Positive (uniform pink colour)	Positive	434	UTI	Positive	Proteus sp.	Gram negative	0	Proteus sp.	4	outpatient
Kenya	Female	Adult outpatient	35-44	Moderate (125)	Positive	Negative (pale cream to white)	Positive	258	UTI	Positive	Proteus sp.	Gram negative	0	Proteus sp.	4	outpatient
Kenya	Female	Adult outpatient	18-24	Moderate (125)	Positive	Negative (pale cream to white)	Positive	278	UTI	Positive	Proteus sp.	Gram negative	0	Proteus sp.	4	outpatient
Kenya	Female	Adult outpatient	35-44	Small (70)	Positive	Positive (uniform pink colour)	Positive	407	UTI	Positive	Proteus sp.	Gram negative	0	Proteus sp.	4	outpatient
Kenya	Female	Adult outpatient	25-34	Moderate (125)	Positive	Positive (uniform pink colour)	Positive	144	UTI	Positive	Proteus sp.	Gram negative	0	Proteus sp.	4	outpatient
Kenya	Male	Adult outpatient	35-44	Moderate (125)	Positive	Positive (uniform pink colour)	Positive	361	UTI	Positive	Proteus sp.	Gram negative	0	Proteus sp.	4	outpatient
Kenya	Female	Adult outpatient	25-34	Small (70)	Positive	Positive (uniform pink colour)	Positive	264	UTI	Positive	Proteus sp.	Gram negative	0	Proteus sp.	4	outpatient
Kenya	Female	Adult outpatient	25-34	trace (15)	Positive	Positive (uniform pink colour)	Positive	232	UTI	Positive	Proteus sp.	Gram negative	0	Proteus sp.	4	outpatient
Kenya	Female	Adult outpatient	18-24	Large (500)	Positive	Positive (uniform pink colour)	Positive	332	UTI	Positive	Proteus sp.	Gram negative	0	Proteus sp.	4	outpatient
Kenya	Male	Adult outpatient	35-44	Small (70)	Positive	Negative (pale cream to white)	Positive	227	UTI	Positive	Proteus sp.	Gram negative	0	Proteus sp.	4	outpatient
Kenya	Male	Child outpatient	<18	Moderate (125)	Positive	Positive (uniform pink colour)	Positive	127	UTI	Positive	Proteus sp.	Gram negative	0	Proteus sp.	4	outpatient
Kenya	Female	Adult outpatient	35-44	Moderate (125)	Positive	Positive (uniform pink colour)	Positive	186	UTI	Positive	Proteus sp.	Gram negative	0	Proteus sp.	4	outpatient
Kenya	Female	Adult outpatient	25-34	Moderate (125)	Positive	Negative (pale cream to white)	Positive	203	UTI	Positive	Proteus sp.	Gram negative	0	Proteus sp.	4	outpatient
Kenya	Female	Adult outpatient	25-34	Large (500)	Positive	Positive (uniform pink colour)	Positive	190	UTI	Positive	Proteus sp.	Gram negative	0	Proteus sp.	4	outpatient
Kenya	Female	Adult outpatient	18-24	Moderate (125)	Positive	Positive (uniform pink colour)	Positive	154	UTI	Positive	Proteus sp.	Gram negative	0	Proteus sp.	5	outpatient
Kenya	Female	Adult outpatient	25-34	Small (70)	Positive	Negative (pale cream to white)	Positive	136	UTI	Positive	Proteus sp.	Gram negative	0	Proteus sp.	5	outpatient
Kenya	Female	Adult outpatient	45-54	trace (15)	Positive	Negative (pale cream to white)	Positive	221	UTI	Positive	Proteus sp.	Gram negative	0	Proteus sp.	5	outpatient
Kenya	Female	Adult outpatient	65-74	Moderate (125)	Positive	Negative (pale cream to white)	Positive	31	UTI	Positive	Proteus sp.	Gram negative	0	Proteus sp.	5	outpatient
Kenya	Female	Adult outpatient	18-24	Moderate (125)	Positive	Negative (pale cream to white)	Positive	57	UTI	Positive	Proteus sp.	Gram negative	0	Proteus sp.	5	outpatient
Kenya	Male	Adult inpatient	65-74	Moderate (125)	Positive	Negative (pale cream to white)	Positive	41	UTI	Positive	Proteus sp.	Gram negative	0	Proteus sp.	5	inpatient
Kenya	Female	Adult outpatient	25-34	Moderate (125)	Positive	Negative (pale cream to white)	Positive	81	UTI	Positive	Proteus sp.	Gram negative	0	Proteus sp.	5	outpatient
Kenya	Female	Child outpatient	<18	Moderate (125)	Positive	Negative (pale cream to white)	Positive	115	UTI	Positive	Proteus sp.	Gram negative	0	Proteus sp.	5	outpatient
Kenya	Female	Adult outpatient	18-24	Small (70)	Positive	Negative (pale cream to white)	Positive	124	UTI	Positive	Proteus sp.	Gram negative	0	Proteus sp.	5	outpatient
Kenya	Female	Adult outpatient	25-34	Moderate (125)	Positive	Positive (uniform pink colour)	Positive	211	UTI	Positive	Proteus sp.	Gram negative	0	Proteus sp.	5	outpatient
Kenya	Female	Adult outpatient	25-34	Moderate (125)	Positive	Negative (pale cream to white)	Positive	36	UTI	Positive	Proteus sp.	Gram negative	0	Proteus sp.	5	outpatient
Kenya	Male	Child outpatient	<18	Small (70)	Positive	Negative (pale cream to white)	Positive	241	UTI	Positive	Proteus sp.	Gram negative	0	Proteus sp.	5	outpatient
Kenya	Female	Adult outpatient	18-24	Negative	Negative	Positive (uniform pink colour)	Positive	237	UTI	Positive	Proteus sp.	Gram negative	0	Proteus sp.	5	outpatient
Kenya	Female	Adult outpatient	18-24	Moderate (125)	Positive	Positive (uniform pink colour)	Positive	154	UTI	Positive	Proteus sp.	Gram negative	0	Proteus sp.	5	outpatient
Kenya	Female	Adult outpatient	75 and more	Moderate (125)	Positive	Positive (uniform pink colour)	Positive	328	UTI	Positive	Proteus sp.	Gram negative	0	Proteus sp.	5	outpatient
Kenya	Female	Adult outpatient	35-44	trace (15)	Positive	Negative (pale cream to white)	Positive	308	UTI	Positive	Proteus sp.	Gram negative	0	Proteus sp.	5	outpatient
Kenya	Male	Adult outpatient	25-34	trace (15)	Positive	Negative (pale cream to white)	Positive	48	UTI	Positive	Proteus sp.	Gram negative	0	Proteus sp.	5	outpatient
Kenya	Male	Adult outpatient	25-34	Negative	Negative	Negative (pale cream to white)	Negative	60	UTI	Positive	Proteus sp.	Gram negative	0	Proteus sp.	5	outpatient
Kenya	Female	Adult outpatient	25-34	Negative	Negative	Negative (pale cream to white)	Negative	50	UTI	Positive	Proteus sp.	Gram negative	0	Proteus sp.	5	outpatient
Kenya	Male	Adult outpatient	35-44	Negative	Negative	Negative (pale cream to white)	Negative	200	UTI	Positive	Proteus sp.	Gram negative	0	Proteus sp.	5	outpatient
Kenya	Female	Adult outpatient	25-34	Moderate (125)	Positive	Negative (pale cream to white)	Positive	120	UTI	Positive	Proteus sp.	Gram negative	0	Proteus sp.	5	outpatient
Kenya	Female	Adult outpatient	25-34	Small (70)	Positive	Positive (uniform pink colour)	Positive	76	UTI	Positive	Proteus sp.	Gram negative	0	Proteus sp.	4	outpatient
Kenya	Female	Adult outpatient	35-44	Moderate (125)	Positive	Positive (uniform pink colour)	Positive	100	UTI	Positive	Proteus sp.	Gram negative	0	Proteus sp.	4	outpatient
Kenya	Female	Adult outpatient	25-34	Large (500)	Positive	Negative (pale cream to white)	Positive	186	UTI	Positive	Proteus sp.	Gram negative	0	Proteus sp.	5	outpatient
Kenya	Female	Adult outpatient	25-34	Moderate (125)	Positive	Negative (pale cream to white)	Positive	70	UTI	Positive	Proteus sp.	Gram negative	0	Proteus sp.	5	outpatient
Kenya	Female	Adult inpatient	18-24	Moderate (125)	Positive	Positive (uniform pink colour)	Positive	80	UTI	Positive	Proteus sp.	Gram negative	0	Proteus sp.	5	inpatient
Kenya	Female	Adult outpatient	35-44	Large (500)	Positive	Negative (pale cream to white)	Positive	100	UTI	Positive	Proteus sp.	Gram negative	0	Proteus sp.	5	outpatient
Kenya	Female	Adult outpatient	35-44	Large (500)	Positive	Negative (pale cream to white)	Positive	90	UTI	Positive	Proteus sp.	Gram negative	0	Proteus sp.	5	outpatient
Kenya	Female	Adult outpatient	35-44	Large (500)	Positive	Negative (pale cream to white)	Positive	120	UTI	Positive	Proteus sp.	Gram negative	0	Proteus sp.	5	outpatient
Kenya	Female	Adult outpatient	35-44	Large (500)	Positive	Negative (pale cream to white)	Positive	60	UTI	Positive	Proteus sp.	Gram negative	0	Proteus sp.	5	outpatient
Kenya	Female	Adult outpatient	18-24	Large (500)	Positive	Negative (pale cream to white)	Positive	150	UTI	Positive	Proteus sp.	Gram negative	0	Proteus sp.	4	outpatient
Kenya	Female	Adult outpatient	25-34	Large (500)	Positive	Negative (pale cream to white)	Positive	45	UTI	Positive	Proteus sp.	Gram negative	0	Proteus sp.	4	outpatient
Kenya	Female	Adult outpatient	45-54	Large (500)	Positive	Negative (pale cream to white)	Positive	60	UTI	Positive	Proteus sp.	Gram negative	0	Proteus sp.	4	outpatient
Kenya	Female	Adult outpatient	25-34	Large (500)	Positive	Negative (pale cream to white)	Positive	80	UTI	Positive	Proteus sp.	Gram negative	0	Proteus sp.	4	outpatient
Kenya	Male	Child outpatient	<18	Large (500)	Positive	Positive (uniform pink colour)	Positive	180	UTI	Positive	Proteus sp.	Gram negative	0	Proteus sp.	4	outpatient
Kenya	Female	Adult outpatient	25-34	Small (70)	Positive	Positive (uniform pink colour)	Positive	132	UTI	Positive	Proteus sp.	Gram negative	0	Proteus sp.	4	outpatient
Kenya	Male	Adult outpatient	35-44	Small (70)	Positive	Negative (pale cream to white)	Positive	70	UTI	Positive	Proteus sp.	Gram negative	0	Proteus sp.	4	outpatient
Kenya	Male	Adult outpatient	25-34	Negative	Negative	Negative (pale cream to white)	Negative	46	UTI	Positive	Pseudomonas sp.	Gram negative	0	Pseudomonas sp.	3	outpatient
Kenya	Female	Adult outpatient	35-44	Negative	Negative	Negative (pale cream to white)	Negative	120	UTI	Positive	Pseudomonas sp.	Gram negative	0	Pseudomonas sp.	3	outpatient
Kenya	Female	Child outpatient	<18	trace (15)	Positive	Negative (pale cream to white)	Positive	60	UTI	Positive	Pseudomonas sp.	Gram negative	0	Pseudomonas sp.	5	outpatient
Kenya	Female	Adult outpatient	18-24	Moderate (125)	Positive	Negative (pale cream to white)	Positive	40	UTI	Positive	Pseudomonas sp.	Gram negative	0	Pseudomonas sp.	3	outpatient
Kenya	Male	Adult outpatient	25-34	trace (15)	Positive	Negative (pale cream to white)	Positive	135	UTI	Positive	Pseudomonas sp.	Gram negative	0	Pseudomonas sp.	5	outpatient
Kenya	Male	Adult inpatient	25-34	Large (500)	Positive	Negative (pale cream to white)	Positive	424	UTI	Positive	Pseudomonas sp.	Gram negative	0	Pseudomonas sp.	4	inpatient
Kenya	Female	Adult outpatient	75 and more	Moderate (125)	Positive	Negative (pale cream to white)	Positive	250	UTI	Positive	Pseudomonas sp.	Gram negative	0	Pseudomonas sp.	5	outpatient
Kenya	Male	Adult inpatient	55-64	Moderate (125)	Positive	Negative (pale cream to white)	Positive	31	UTI	Positive	Pseudomonas sp.	Gram negative	0	Pseudomonas sp.	5	inpatient
Kenya	Female	Adult outpatient	25-34	Negative	Negative	Negative (pale cream to white)	Negative	70	UTI	Positive	Serratia sp.	Gram negative	0	Serratia sp.	5	outpatient
Kenya	Female	Adult outpatient	35-44	Small (70)	Positive	Positive (uniform pink colour)	Positive	150	UTI	Positive	Serratia sp.	Gram negative	0	Serratia sp.	5	outpatient
Kenya	Female	Adult outpatient	25-34	Moderate (125)	Positive	Negative (pale cream to white)	Positive	100	UTI	Positive	Serratia sp.	Gram negative	0	Serratia sp.	5	outpatient
Kenya	Female	Adult outpatient	25-34	Negative	Negative	Negative (pale cream to white)	Negative	25	UTI	Positive	Staphylococcus	Gram positive	1	Staphylococcus sp.	3	outpatient
Kenya	Female	Adult outpatient	18-24	Moderate (125)	Positive	Negative (pale cream to white)	Positive	32	UTI	Positive	Staphylococcus sp.	Gram positive	1	Staphylococcus sp.	5	outpatient
Kenya	Female	Adult outpatient	18-24	trace (15)	Positive	Negative (pale cream to white)	Positive	108	UTI	Positive	Staphylococcus sp.	Gram positive	1	Staphylococcus sp.	5	outpatient
Kenya	Female	Adult outpatient	18-24	Large (500)	Positive	Negative (pale cream to white)	Positive	240	UTI	Positive	Staphylococcus sp.	Gram positive	1	Staphylococcus sp.	3	outpatient
Kenya	Female	Adult outpatient	25-34	trace (15)	Positive	Negative (pale cream to white)	Positive	136	UTI	Positive	Staphylococcus sp.	Gram positive	1	Staphylococcus sp.	3	outpatient
Kenya	Female	Adult outpatient	45-54	trace (15)	Positive	Negative (pale cream to white)	Positive	74	UTI	Positive	Staphylococcus sp.	Gram positive	1	Staphylococcus sp.	3	outpatient
Kenya	Female	Adult outpatient	25-34	Moderate (125)	Positive	Negative (pale cream to white)	Positive	36	UTI	Positive	Staphylococcus sp.	Gram positive	1	Staphylococcus sp.	3	outpatient
Kenya	Female	Adult outpatient	25-34	Negative	Negative	Negative (pale cream to white)	Negative	27	UTI	Positive	Staphylococcus sp.	Gram positive	1	Staphylococcus sp.	3	outpatient
Kenya	Male	Adult outpatient	25-34	Negative	Negative	Negative (pale cream to white)	Negative	50	UTI	Positive	Staphylococcus sp.	Gram positive	1	Staphylococcus sp.	3	outpatient
Kenya	Female	Adult outpatient	25-34	trace (15)	Positive	Negative (pale cream to white)	Positive	90	UTI	Positive	Staphylococcus sp.	Gram positive	1	Staphylococcus sp.	3	outpatient
Kenya	Female	Adult outpatient	25-34	trace (15)	Positive	Negative (pale cream to white)	Positive	142	UTI	Positive	Staphylococcus sp.	Gram positive	1	Staphylococcus sp.	3	outpatient
Kenya	Female	Adult outpatient	35-44	Moderate (125)	Positive	Negative (pale cream to white)	Positive	34	UTI	Positive	Staphylococcus sp.	Gram positive	1	Staphylococcus sp.	3	outpatient
Kenya	Female	Adult outpatient	25-34	Moderate (125)	Positive	Negative (pale cream to white)	Positive	248	UTI	Positive	Staphylococcus sp.	Gram positive	1	Staphylococcus sp.	3	outpatient
Kenya	Female	Adult outpatient	25-34	Large (500)	Positive	Positive (uniform pink colour)	Positive	440	UTI	Positive	Staphylococcus sp.	Gram positive	1	Staphylococcus sp.	3	outpatient
Kenya	Female	Adult outpatient	25-34	Negative	Negative	Negative (pale cream to white)	Negative	70	UTI	Positive	Staphylococcus sp.	Gram positive	1	Staphylococcus sp.	3	outpatient
Kenya	Female	Adult outpatient	25-34	Negative	Negative	Negative (pale cream to white)	Negative	94	UTI	Positive	Staphylococcus sp.	Gram positive	1	Staphylococcus sp.	5	outpatient
Kenya	Female	Child outpatient	<18	Negative	Negative	Negative (pale cream to white)	Negative	58	UTI	Positive	Staphylococcus sp.	Gram positive	1	Staphylococcus sp.	3	outpatient
Kenya	Female	Adult outpatient	25-34	Moderate (125)	Positive	Negative (pale cream to white)	Positive	50	UTI	Positive	Staphylococcus sp.	Gram positive	1	Staphylococcus sp.	3	outpatient
Kenya	Female	Adult outpatient	18-24	Negative	Negative	Negative (pale cream to white)	Negative	100	UTI	Positive	Staphylococcus sp.	Gram positive	1	Staphylococcus sp.	3	outpatient
Kenya	Female	Adult outpatient	25-34	trace (15)	Positive	Negative (pale cream to white)	Positive	50	UTI	Positive	Staphylococcus sp.	Gram positive	1	Staphylococcus sp.	3	outpatient
Kenya	Female	Adult outpatient	25-34	Negative	Negative	Negative (pale cream to white)	Negative	60	UTI	Positive	Staphylococcus sp.	Gram positive	1	Staphylococcus sp.	3	outpatient
Kenya	Male	Adult outpatient	<18	Negative	Negative	Positive (uniform pink colour)	Positive	592	UTI	Positive	Staphylococcus sp.	Gram positive	1	Staphylococcus sp.	3	outpatient
Kenya	Female	Adult outpatient	25-34	Negative	Negative	Negative (pale cream to white)	Negative	53	UTI	Positive	Staphylococcus sp.	Gram positive	1	Staphylococcus sp.	3	outpatient
Kenya	Female	Adult outpatient	18-24	Moderate (125)	Positive	Negative (pale cream to white)	Positive	40	UTI	Positive	Staphylococcus sp.	Gram positive	1	Staphylococcus sp.	3	outpatient
Kenya	Female	Adult outpatient	18-24	Negative	Negative	Negative (pale cream to white)	Negative	55	UTI	Positive	Staphylococcus sp.	Gram positive	1	Staphylococcus sp.	3	outpatient
Kenya	Male	Adult outpatient	45-54	Negative	Negative	Negative (pale cream to white)	Negative	50	UTI	Positive	Staphylococcus sp.	Gram positive	1	Staphylococcus sp.	3	outpatient
Kenya	Female	Adult outpatient	35-44	Negative	Negative	Negative (pale cream to white)	Negative	60	UTI	Positive	Staphylococcus sp.	Gram positive	1	Staphylococcus sp.	3	outpatient
Kenya	Female	Adult outpatient	25-34	trace (15)	Positive	Negative (pale cream to white)	Positive	50	UTI	Positive	Staphylococcus sp.	Gram positive	1	Staphylococcus sp.	3	outpatient
Kenya	Female	Adult outpatient	18-24	Negative	Negative	Negative (pale cream to white)	Negative	80	UTI	Positive	Staphylococcus sp.	Gram positive	1	Staphylococcus sp.	3	outpatient
Kenya	Female	Adult outpatient	25-34	Negative	Negative	Negative (pale cream to white)	Negative	60	UTI	Positive	Staphylococcus sp.	Gram positive	1	Staphylococcus sp.	3	outpatient
Kenya	Female	Adult outpatient	25-34	Small (70)	Positive	Negative (pale cream to white)	Positive	56	UTI	Positive	Staphylococcus sp.	Gram positive	1	Staphylococcus sp.	3	outpatient
Kenya	Male	Adult outpatient	25-34	Negative	Negative	Negative (pale cream to white)	Negative	65	UTI	Positive	Staphylococcus sp.	Gram positive	1	Staphylococcus sp.	3	outpatient
Kenya	Female	Adult outpatient	25-34	Negative	Negative	Negative (pale cream to white)	Negative	45	UTI	Positive	Staphylococcus sp.	Gram positive	1	Staphylococcus sp.	3	outpatient
Kenya	Female	Adult outpatient	25-34	Negative	Negative	Negative (pale cream to white)	Negative	100	UTI	Positive	Staphylococcus sp.	Gram positive	1	Staphylococcus sp.	3	outpatient
Kenya	Male	Adult outpatient	25-34	Negative	Negative	Negative (pale cream to white)	Negative	25	UTI	Positive	Staphylococcus sp.	Gram positive	1	Staphylococcus sp.	5	outpatient
Kenya	Female	Adult outpatient	35-44	Negative	Negative	Negative (pale cream to white)	Negative	54	UTI	Positive	Staphylococcus sp.	Gram positive	1	Staphylococcus sp.	3	outpatient
Kenya	Female	Adult outpatient	18-24	Large (500)	Positive	Negative (pale cream to white)	Positive	62	UTI	Positive	Staphylococcus sp.	Gram positive	1	Staphylococcus sp.	3	outpatient
Kenya	Female	Adult outpatient	18-24	trace (15)	Positive	Negative (pale cream to white)	Positive	90	UTI	Positive	Staphylococcus sp.	Gram positive	1	Staphylococcus sp.	3	outpatient
Kenya	Female	Adult outpatient	45-54	Large (500)	Positive	Positive (uniform pink colour)	Positive	204	UTI	Positive	Staphylococcus sp.	Gram positive	1	Staphylococcus sp.	3	outpatient
Kenya	Female	Adult outpatient	18-24	trace (15)	Positive	Negative (pale cream to white)	Positive	60	UTI	Positive	Staphylococcus sp.	Gram positive	1	Staphylococcus sp.	3	outpatient
Kenya	Female	Adult outpatient	35-44	Negative	Negative	Negative (pale cream to white)	Negative	110	UTI	Positive	Staphylococcus sp.	Gram positive	1	Staphylococcus sp.	3	outpatient
Kenya	Male	Adult outpatient	25-34	Large (500)	Positive	Negative (pale cream to white)	Positive	62	UTI	Positive	Staphylococcus sp.	Gram positive	1	Staphylococcus sp.	3	outpatient
Kenya	Female	Adult outpatient	25-34	Moderate (125)	Positive	Negative (pale cream to white)	Positive	321	UTI	Positive	Staphylococcus sp.	Gram positive	1	Staphylococcus sp.	3	outpatient
Kenya	Female	Adult outpatient	18-24	Moderate (125)	Positive	Negative (pale cream to white)	Positive	73	UTI	Positive	Staphylococcus sp.	Gram positive	1	Staphylococcus sp.	3	outpatient
Kenya	Female	Adult outpatient	25-34	Large (500)	Positive	Negative (pale cream to white)	Positive	28	UTI	Positive	Staphylococcus sp.	Gram positive	1	Staphylococcus sp.	3	outpatient
Kenya	Female	Adult outpatient	25-34	Small (70)	Positive	Negative (pale cream to white)	Positive	200	UTI	Positive	Staphylococcus sp.	Gram positive	1	Staphylococcus sp.	3	outpatient
Kenya	Female	Adult outpatient	25-34	Small (70)	Positive	Negative (pale cream to white)	Positive	57	UTI	Positive	Staphylococcus sp.	Gram positive	1	Staphylococcus sp.	3	outpatient
Kenya	Male	Adult outpatient	35-44	Negative	Negative	Negative (pale cream to white)	Negative	72	UTI	Positive	Staphylococcus sp.	Gram positive	1	Staphylococcus sp.	3	outpatient
Kenya	Female	Adult outpatient	18-24	Negative	Negative	Negative (pale cream to white)	Negative	38	UTI	Positive	Staphylococcus sp.	Gram positive	1	Staphylococcus sp.	3	outpatient
Kenya	Female	Adult outpatient	18-24	Negative	Negative	Negative (pale cream to white)	Negative	132	UTI	Positive	Staphylococcus sp.	Gram positive	1	Staphylococcus sp.	3	outpatient
Kenya	Female	Adult outpatient	35-44	Negative	Negative	Negative (pale cream to white)	Negative	163	UTI	Positive	Staphylococcus sp.	Gram positive	1	Staphylococcus sp.	3	outpatient
Kenya	Female	Adult outpatient	25-34	Moderate (125)	Positive	Negative (pale cream to white)	Positive	400	UTI	Positive	Staphylococcus sp.	Gram positive	1	Staphylococcus sp.	3	outpatient
Kenya	Female	Adult outpatient	25-34	Negative	Negative	Negative (pale cream to white)	Negative	28	UTI	Positive	Staphylococcus sp.	Gram positive	1	Staphylococcus sp.	3	outpatient
Kenya	Female	Adult outpatient	18-24	Negative	Negative	Negative (pale cream to white)	Negative	156	UTI	Positive	Staphylococcus sp.	Gram positive	1	Staphylococcus sp.	3	outpatient
Kenya	Female	Adult outpatient	25-34	trace (15)	Positive	Negative (pale cream to white)	Positive	34	UTI	Positive	Staphylococcus sp.	Gram positive	1	Staphylococcus sp.	3	outpatient
Kenya	Female	Adult outpatient	25-34	Moderate (125)	Positive	Negative (pale cream to white)	Positive	45	UTI	Positive	Staphylococcus sp.	Gram positive	1	Staphylococcus sp.	3	outpatient
Kenya	Female	Adult outpatient	25-34	Large (500)	Positive	Negative (pale cream to white)	Positive	89	UTI	Positive	Staphylococcus sp.	Gram positive	1	Staphylococcus sp.	3	outpatient
Kenya	Female	Adult outpatient	18-24	Small (70)	Positive	Negative (pale cream to white)	Positive	130	UTI	Positive	Staphylococcus sp.	Gram positive	1	Staphylococcus sp.	3	outpatient
Kenya	Female	Adult outpatient	25-34	Large (500)	Positive	Negative (pale cream to white)	Positive	58	UTI	Positive	Staphylococcus sp.	Gram positive	1	Staphylococcus sp.	3	outpatient
Kenya	Male	Adult outpatient	25-34	Negative	Negative	Negative (pale cream to white)	Negative	55	UTI	Positive	Staphylococcus sp.	Gram positive	1	Staphylococcus sp.	5	outpatient
Kenya	Female	Adult outpatient	25-34	trace (15)	Positive	Negative (pale cream to white)	Positive	100	UTI	Positive	Staphylococcus sp.	Gram positive	1	Staphylococcus sp.	3	outpatient
Kenya	Male	Adult outpatient	25-34	Small (70)	Positive	Negative (pale cream to white)	Positive	38	UTI	Positive	Staphylococcus sp.	Gram positive	1	Staphylococcus sp.	3	outpatient
Kenya	Female	Adult outpatient	25-34	Negative	Negative	Negative (pale cream to white)	Negative	256	UTI	Positive	Staphylococcus sp.	Gram positive	1	Staphylococcus sp.	3	outpatient
Kenya	Female	Adult outpatient	25-34	Moderate (125)	Positive	Negative (pale cream to white)	Positive	68	UTI	Positive	Staphylococcus sp.	Gram positive	1	Staphylococcus sp.	3	outpatient
Kenya	Female	Adult outpatient	25-34	Small (70)	Positive	Negative (pale cream to white)	Positive	50	UTI	Positive	Staphylococcus sp.	Gram positive	1	Staphylococcus sp.	3	outpatient
Kenya	Female	Adult outpatient	25-34	trace (15)	Positive	Negative (pale cream to white)	Positive	46	UTI	Positive	Staphylococcus sp.	Gram positive	1	Staphylococcus sp.	3	outpatient
Kenya	Female	Adult outpatient	25-34	Small (70)	Positive	Negative (pale cream to white)	Positive	46	UTI	Positive	Staphylococcus sp.	Gram positive	1	Staphylococcus sp.	3	outpatient
Kenya	Female	Adult outpatient	25-34	Negative	Negative	Negative (pale cream to white)	Negative	30	UTI	Positive	Staphylococcus sp.	Gram positive	1	Staphylococcus sp.	3	outpatient
Kenya	Female	Adult outpatient	25-34	Moderate (125)	Positive	Positive (uniform pink colour)	Positive	356	UTI	Positive	Staphylococcus sp.	Gram positive	1	Staphylococcus sp.	3	outpatient
Kenya	Female	Adult outpatient	18-24	Moderate (125)	Positive	Negative (pale cream to white)	Positive	40	UTI	Positive	Staphylococcus sp.	Gram positive	1	Staphylococcus sp.	3	outpatient
Kenya	Female	Adult outpatient	25-34	trace (15)	Positive	Negative (pale cream to white)	Positive	41	UTI	Positive	Staphylococcus sp.	Gram positive	1	Staphylococcus sp.	3	outpatient
Kenya	Female	Adult outpatient	18-24	trace (15)	Positive	Negative (pale cream to white)	Positive	83	UTI	Positive	Staphylococcus sp.	Gram positive	1	Staphylococcus sp.	3	outpatient
Kenya	Female	Adult outpatient	18-24	Small (70)	Positive	Negative (pale cream to white)	Positive	33	UTI	Positive	Staphylococcus sp.	Gram positive	1	Staphylococcus sp.	3	outpatient
Kenya	Female	Adult outpatient	25-34	trace (15)	Positive	Negative (pale cream to white)	Positive	58	UTI	Positive	Staphylococcus sp.	Gram positive	1	Staphylococcus sp.	3	outpatient
Kenya	Female	Adult outpatient	18-24	Negative	Negative	Negative (pale cream to white)	Negative	198	UTI	Positive	Staphylococcus sp.	Gram positive	1	Staphylococcus sp.	3	outpatient
Kenya	Female	Adult outpatient	25-34	trace (15)	Positive	Negative (pale cream to white)	Positive	56	UTI	Positive	Staphylococcus sp.	Gram positive	1	Staphylococcus sp.	3	outpatient
Kenya	Female	Adult outpatient	25-34	Moderate (125)	Positive	Negative (pale cream to white)	Positive	172	UTI	Positive	Staphylococcus sp.	Gram positive	1	Staphylococcus sp.	3	outpatient
Kenya	Female	Adult outpatient	25-34	Small (70)	Positive	Negative (pale cream to white)	Positive	30	UTI	Positive	Staphylococcus sp.	Gram positive	1	Staphylococcus sp.	5	outpatient
Kenya	Female	Adult outpatient	35-44	trace (15)	Positive	Negative (pale cream to white)	Positive	320	UTI	Positive	Staphylococcus sp.	Gram positive	1	Staphylococcus sp.	3	outpatient
Kenya	Female	Adult outpatient	18-24	trace (15)	Positive	Negative (pale cream to white)	Positive	40	UTI	Positive	Staphylococcus sp.	Gram positive	1	Staphylococcus sp.	3	outpatient
Kenya	Female	Adult outpatient	35-44	Negative	Negative	Negative (pale cream to white)	Negative	142	UTI	Positive	Staphylococcus sp.	Gram positive	1	Staphylococcus sp.	3	outpatient
Kenya	Female	Adult outpatient	18-24	Moderate (125)	Positive	Negative (pale cream to white)	Positive	143	UTI	Positive	Staphylococcus sp.	Gram positive	1	Staphylococcus sp.	3	outpatient
Kenya	Female	Adult outpatient	25-34	Negative	Negative	Negative (pale cream to white)	Negative	67	UTI	Positive	Staphylococcus sp.	Gram positive	1	Staphylococcus sp.	3	outpatient
Kenya	Female	Adult outpatient	25-34	Negative	Negative	Negative (pale cream to white)	Negative	56	UTI	Positive	Staphylococcus sp.	Gram positive	1	Staphylococcus sp.	3	outpatient
Kenya	Female	Adult outpatient	18-24	Moderate (125)	Positive	Negative (pale cream to white)	Positive	35	UTI	Positive	Staphylococcus sp.	Gram positive	1	Staphylococcus sp.	3	outpatient
Kenya	Female	Adult outpatient	18-24	Moderate (125)	Positive	Negative (pale cream to white)	Positive	30	UTI	Positive	Staphylococcus sp.	Gram positive	1	Staphylococcus sp.	3	outpatient
Kenya	Female	Adult outpatient	25-34	Negative	Negative	Negative (pale cream to white)	Negative	43	UTI	Positive	Staphylococcus sp.	Gram positive	1	Staphylococcus sp.	3	outpatient
Kenya	Female	Adult outpatient	35-44	Negative	Negative	Negative (pale cream to white)	Negative	200	UTI	Positive	Staphylococcus sp.	Gram positive	1	Staphylococcus sp.	3	outpatient
Kenya	Female	Adult outpatient	25-34	Negative	Negative	Negative (pale cream to white)	Negative	100	UTI	Positive	Staphylococcus sp.	Gram positive	1	Staphylococcus sp.	3	outpatient
Kenya	Female	Adult outpatient	18-24	trace (15)	Positive	Negative (pale cream to white)	Positive	38	UTI	Positive	Staphylococcus sp.	Gram positive	1	Staphylococcus sp.	5	outpatient
Kenya	Female	Adult outpatient	25-34	Large (500)	Positive	Negative (pale cream to white)	Positive	80	UTI	Positive	Staphylococcus sp.	Gram positive	1	Staphylococcus sp.	3	outpatient
Kenya	Female	Adult outpatient	18-24	Moderate (125)	Positive	Negative (pale cream to white)	Positive	48	UTI	Positive	Staphylococcus sp.	Gram positive	1	Staphylococcus sp.	3	outpatient
Kenya	Male	Adult outpatient	25-34	Small (70)	Positive	Negative (pale cream to white)	Positive	400	UTI	Positive	Staphylococcus sp.	Gram positive	1	Staphylococcus sp.	3	outpatient
Kenya	Female	Adult outpatient	25-34	Moderate (125)	Positive	Negative (pale cream to white)	Positive	26	UTI	Positive	Staphylococcus sp.	Gram positive	1	Staphylococcus sp.	3	outpatient
Kenya	Male	Adult outpatient	18-24	Moderate (125)	Positive	Negative (pale cream to white)	Positive	123	UTI	Positive	Staphylococcus sp.	Gram positive	1	Staphylococcus sp.	3	outpatient
Kenya	Female	Adult outpatient	35-44	Moderate (125)	Positive	Positive (uniform pink colour)	Positive	563	UTI	Positive	Staphylococcus sp.	Gram positive	1	Staphylococcus sp.	3	outpatient
Kenya	Male	Adult outpatient	<18	Negative	Negative	Negative (pale cream to white)	Negative	130	UTI	Positive	Staphylococcus sp.	Gram positive	1	Staphylococcus sp.	5	outpatient
Kenya	Female	Adult outpatient	55-64	Negative	Negative	Positive (uniform pink colour)	Positive	50	UTI	Positive	Staphylococcus sp.	Gram positive	1	Staphylococcus sp.	5	outpatient
Kenya	Female	Adult outpatient	25-34	Negative	Negative	Negative (pale cream to white)	Negative	27	UTI	Positive	Staphylococcus sp.	Gram positive	1	Staphylococcus sp.	5	outpatient
Kenya	Female	Adult outpatient	25-34	Negative	Negative	Negative (pale cream to white)	Negative	47	UTI	Positive	Staphylococcus sp.	Gram positive	1	Staphylococcus sp.	5	outpatient
Kenya	Female	Adult outpatient	18-24	Small (70)	Positive	Negative (pale cream to white)	Positive	182	UTI	Positive	Staphylococcus sp.	Gram positive	1	Staphylococcus sp.	5	outpatient
Kenya	Male	child inpatient	<18	Negative	Negative	Positive (uniform pink colour)	Positive	156	UTI	Positive	Staphylococcus sp.	Gram positive	1	Staphylococcus sp.	5	inpatient
Kenya	Female	Adult outpatient	25-34	trace (15)	Positive	Negative (pale cream to white)	Positive	30	UTI	Positive	Staphylococcus sp.	Gram positive	1	Staphylococcus sp.	5	outpatient
Kenya	Male	Adult outpatient	25-34	Small (70)	Positive	Negative (pale cream to white)	Positive	250	UTI	Positive	Staphylococcus sp.	Gram positive	1	Staphylococcus sp.	5	outpatient
Kenya	Female	Adult outpatient	18-24	trace (15)	Positive	Negative (pale cream to white)	Positive	98	UTI	Positive	Staphylococcus sp.	Gram positive	1	Staphylococcus sp.	5	outpatient
Kenya	Female	Adult outpatient	35-44	Negative	Negative	Negative (pale cream to white)	Negative	104	UTI	Positive	Staphylococcus sp.	Gram positive	1	Staphylococcus sp.	5	outpatient
Kenya	Female	Adult outpatient	35-44	Small (70)	Positive	Negative (pale cream to white)	Positive	240	UTI	Positive	Staphylococcus sp.	Gram positive	1	Staphylococcus sp.	5	outpatient
Kenya	Female	Adult outpatient	35-44	Negative	Negative	Negative (pale cream to white)	Negative	25	UTI	Positive	Staphylococcus sp.	Gram positive	1	Staphylococcus sp.	5	outpatient
Kenya	Female	Adult outpatient	18-24	Small (70)	Positive	Negative (pale cream to white)	Positive	46	UTI	Positive	Staphylococcus sp.	Gram positive	1	Staphylococcus sp.	5	outpatient
Kenya	Female	Adult outpatient	25-34	Moderate (125)	Positive	Negative (pale cream to white)	Positive	42	UTI	Positive	Staphylococcus sp.	Gram positive	1	Staphylococcus sp.	5	outpatient
Kenya	Female	Adult outpatient	25-34	Large (500)	Positive	Negative (pale cream to white)	Positive	88	UTI	Positive	Staphylococcus sp.	Gram positive	1	Staphylococcus sp.	5	outpatient
Kenya	Male	Adult inpatient	65-74	Moderate (125)	Positive	Negative (pale cream to white)	Positive	145	UTI	Positive	Staphylococcus sp.	Gram positive	1	Staphylococcus sp.	5	inpatient
Kenya	Female	Adult outpatient	25-34	trace (15)	Positive	Negative (pale cream to white)	Positive	55	UTI	Positive	Staphylococcus sp.	Gram positive	1	Staphylococcus sp.	5	outpatient
Kenya	Female	Adult outpatient	25-34	trace (15)	Positive	Negative (pale cream to white)	Positive	50	UTI	Positive	Staphylococcus sp.	Gram positive	1	Staphylococcus sp.	5	outpatient
Kenya	Female	Adult inpatient	45-54	Negative	Negative	Negative (pale cream to white)	Negative	200	UTI	Positive	Staphylococcus sp.	Gram positive	1	Staphylococcus sp.	5	inpatient
Kenya	Female	Adult outpatient	45-54	Negative	Negative	Negative (pale cream to white)	Negative	40	UTI	Positive	Staphylococcus sp.	Gram positive	1	Staphylococcus sp.	5	outpatient
Kenya	Female	Adult outpatient	25-34	Small (70)	Positive	Positive (uniform pink colour)	Positive	70	UTI	Positive	Staphylococcus sp.	Gram positive	1	Staphylococcus sp.	5	outpatient
Kenya	Female	Adult outpatient	25-34	Small (70)	Positive	Negative (pale cream to white)	Positive	26	UTI	Positive	Staphylococcus sp.	Gram positive	1	Staphylococcus sp.	5	outpatient
Kenya	Female	Adult outpatient	18-24	Moderate (125)	Positive	Negative (pale cream to white)	Positive	27	UTI	Positive	Staphylococcus sp.	Gram positive	1	Staphylococcus sp.	5	outpatient
Kenya	Female	Child outpatient	<18	Moderate (125)	Positive	Negative (pale cream to white)	Positive	72	UTI	Positive	Staphylococcus sp.	Gram positive	1	Staphylococcus sp.	5	outpatient
Kenya	Female	Adult outpatient	25-34	Negative	Negative	Negative (pale cream to white)	Negative	25	UTI	Positive	Staphylococcus sp.	Gram positive	1	Staphylococcus sp.	5	outpatient
Kenya	Female	Adult inpatient	18-24	Small (70)	Positive	Negative (pale cream to white)	Positive	30	UTI	Positive	Staphylococcus sp.	Gram positive	1	Staphylococcus sp.	5	inpatient
Kenya	Female	Adult outpatient	35-44	Moderate (125)	Positive	Negative (pale cream to white)	Positive	150	UTI	Positive	Staphylococcus sp.	Gram positive	1	Staphylococcus sp.	5	outpatient
Kenya	Female	Adult outpatient	18-24	Small (70)	Positive	Negative (pale cream to white)	Positive	36	UTI	Positive	Staphylococcus sp.	Gram positive	1	Staphylococcus sp.	5	outpatient
Kenya	Female	Adult outpatient	25-34	Negative	Negative	Positive (uniform pink colour)	Positive	55	UTI	Positive	Staphylococcus sp.	Gram positive	1	Staphylococcus sp.	5	outpatient
Kenya	Female	Adult inpatient	18-24	trace (15)	Positive	Negative (pale cream to white)	Positive	93	UTI	Positive	Staphylococcus sp.	Gram positive	1	Staphylococcus sp.	5	inpatient
Kenya	Female	Adult outpatient	18-24	Moderate (125)	Positive	Negative (pale cream to white)	Positive	34	UTI	Positive	Staphylococcus sp.	Gram positive	1	Staphylococcus sp.	5	outpatient
Kenya	Female	Adult outpatient	25-34	Moderate (125)	Positive	Negative (pale cream to white)	Positive	45	UTI	Positive	Staphylococcus sp.	Gram positive	1	Staphylococcus sp.	5	outpatient
Kenya	Female	Adult outpatient	25-34	Small (70)	Positive	Negative (pale cream to white)	Positive	100	UTI	Positive	Staphylococcus sp.	Gram positive	1	Staphylococcus sp.	5	outpatient
Kenya	Female	Adult outpatient	45-54	Moderate (125)	Positive	Negative (pale cream to white)	Positive	30	UTI	Positive	Staphylococcus sp.	Gram positive	1	Staphylococcus sp.	5	outpatient
Kenya	Female	Adult outpatient	25-34	Moderate (125)	Positive	Negative (pale cream to white)	Positive	35	UTI	Positive	Staphylococcus sp.	Gram positive	1	Staphylococcus sp.	5	outpatient
Kenya	Female	Adult outpatient	18-24	Moderate (125)	Positive	Negative (pale cream to white)	Positive	102	UTI	Positive	Staphylococcus sp.	Gram positive	1	Staphylococcus sp.	5	outpatient
Kenya	Female	Adult outpatient	18-24	trace (15)	Positive	Negative (pale cream to white)	Positive	25	UTI	Positive	Staphylococcus sp.	Gram positive	1	Staphylococcus sp.	4	outpatient
Kenya	Female	Adult outpatient	25-34	Small (70)	Positive	Negative (pale cream to white)	Positive	420	UTI	Positive	Staphylococcus sp.	Gram positive	1	Staphylococcus sp.	5	outpatient
Kenya	Female	Adult outpatient	18-24	Moderate (125)	Positive	Negative (pale cream to white)	Positive	32	UTI	Positive	Staphylococcus sp.	Gram positive	1	Staphylococcus sp.	5	outpatient
Kenya	Female	Adult outpatient	18-24	Small (70)	Positive	Negative (pale cream to white)	Positive	250	UTI	Positive	Staphylococcus sp.	Gram positive	1	Staphylococcus sp.	5	outpatient
Kenya	Female	Adult outpatient	18-24	Moderate (125)	Positive	Negative (pale cream to white)	Positive	150	UTI	Positive	Staphylococcus sp.	Gram positive	1	Staphylococcus sp.	5	outpatient
Kenya	Female	Adult outpatient	35-44	Moderate (125)	Positive	Negative (pale cream to white)	Positive	115	UTI	Positive	Staphylococcus sp.	Gram positive	1	Staphylococcus sp.	5	outpatient
Kenya	Female	Adult outpatient	18-24	Moderate (125)	Positive	Negative (pale cream to white)	Positive	102	UTI	Positive	Staphylococcus sp.	Gram positive	1	Staphylococcus sp.	5	outpatient
Kenya	Female	Adult outpatient	18-24	Moderate (125)	Positive	Negative (pale cream to white)	Positive	53	UTI	Positive	Staphylococcus sp.	Gram positive	1	Staphylococcus sp.	4	outpatient
Kenya	Female	Adult outpatient	18-24	Small (70)	Positive	Negative (pale cream to white)	Positive	28	UTI	Positive	Staphylococcus sp.	Gram positive	1	Staphylococcus sp.	4	outpatient
Kenya	Female	Adult outpatient	35-44	Large (500)	Positive	Negative (pale cream to white)	Positive	52	UTI	Positive	Staphylococcus sp.	Gram positive	1	Staphylococcus sp.	4	outpatient
Kenya	Female	Adult outpatient	25-34	Moderate (125)	Positive	Negative (pale cream to white)	Positive	32	UTI	Positive	Staphylococcus sp.	Gram positive	1	Staphylococcus sp.	4	outpatient
Kenya	Female	Adult outpatient	25-34	Moderate (125)	Positive	Negative (pale cream to white)	Positive	56	UTI	Positive	Staphylococcus sp.	Gram positive	1	Staphylococcus sp.	4	outpatient
Kenya	Female	Adult outpatient	25-34	trace (15)	Positive	Negative (pale cream to white)	Positive	100	UTI	Positive	Staphylococcus sp.	Gram positive	1	Staphylococcus sp.	5	outpatient
Kenya	Male	Adult outpatient	35-44	Negative	Negative	Negative (pale cream to white)	Negative	42	UTI	Positive	Staphylococcus sp.	Gram positive	1	Staphylococcus sp.	5	outpatient
Kenya	Female	Adult outpatient	25-34	Moderate (125)	Positive	Negative (pale cream to white)	Positive	184	UTI	Positive	Staphylococcus sp.	Gram positive	1	Staphylococcus sp.	4	outpatient
Kenya	Female	Adult outpatient	18-24	Moderate (125)	Positive	Negative (pale cream to white)	Positive	155	UTI	Positive	Staphylococcus sp.	Gram positive	1	Staphylococcus sp.	4	outpatient
Kenya	Female	Adult outpatient	25-34	Moderate (125)	Positive	Negative (pale cream to white)	Positive	68	UTI	Positive	Staphylococcus sp.	Gram positive	1	Staphylococcus sp.	4	outpatient
Kenya	Male	Adult outpatient	65-74	Moderate (125)	Positive	Positive (uniform pink colour)	Positive	200	UTI	Positive	Staphylococcus sp.	Gram positive	1	Staphylococcus sp.	5	outpatient
Kenya	Female	Adult outpatient	25-34	Small (70)	Positive	Negative (pale cream to white)	Positive	350	UTI	Positive	Staphylococcus sp.	Gram positive	1	Staphylococcus sp.	5	outpatient
Kenya	Female	Adult outpatient	25-34	Moderate (125)	Positive	Negative (pale cream to white)	Positive	25	UTI	Positive	Staphylococcus sp.	Gram positive	1	Staphylococcus sp.	4	outpatient
Kenya	Female	Adult outpatient	25-34	Moderate (125)	Positive	Negative (pale cream to white)	Positive	57	UTI	Positive	Staphylococcus sp.	Gram positive	1	Staphylococcus sp.	4	outpatient
Kenya	Female	Adult outpatient	18-24	Moderate (125)	Positive	Negative (pale cream to white)	Positive	146	UTI	Positive	Staphylococcus sp.	Gram positive	1	Staphylococcus sp.	4	outpatient
Kenya	Female	Adult outpatient	18-24	Moderate (125)	Positive	Negative (pale cream to white)	Positive	47	UTI	Positive	Staphylococcus sp.	Gram positive	1	Staphylococcus sp.	4	outpatient
Kenya	Female	Adult inpatient	18-24	Moderate (125)	Positive	Negative (pale cream to white)	Positive	423	UTI	Positive	Staphylococcus sp.	Gram positive	1	Staphylococcus sp.	4	inpatient
Kenya	Female	Adult outpatient	25-34	Small (70)	Positive	Negative (pale cream to white)	Positive	46	UTI	Positive	Staphylococcus sp.	Gram positive	1	Staphylococcus sp.	4	outpatient
Kenya	Female	Adult outpatient	25-34	Moderate (125)	Positive	Negative (pale cream to white)	Positive	40	UTI	Positive	Staphylococcus sp.	Gram positive	1	Staphylococcus sp.	4	outpatient
Kenya	Female	Adult inpatient	18-24	Moderate (125)	Positive	Negative (pale cream to white)	Positive	454	UTI	Positive	Staphylococcus sp.	Gram negative	1	Staphylococcus sp.	4	inpatient
Kenya	Female	Adult outpatient	25-34	Small (70)	Positive	Negative (pale cream to white)	Positive	206	UTI	Positive	Staphylococcus sp.	Gram positive	1	Staphylococcus sp.	4	outpatient
Kenya	Female	Adult outpatient	25-34	Moderate (125)	Positive	Negative (pale cream to white)	Positive	61	UTI	Positive	Staphylococcus sp.	Gram positive	1	Staphylococcus sp.	4	outpatient
Kenya	Female	Adult inpatient	35-44	Moderate (125)	Positive	Negative (pale cream to white)	Positive	34	UTI	Positive	Staphylococcus sp.	Gram positive	1	Staphylococcus sp.	4	inpatient
Kenya	Female	Adult outpatient	18-24	Moderate (125)	Positive	Negative (pale cream to white)	Positive	43	UTI	Positive	Staphylococcus sp.	Gram positive	1	Staphylococcus sp.	4	outpatient
Kenya	Female	Adult outpatient	25-34	trace (15)	Positive	Positive (uniform pink colour)	Positive	430	UTI	Positive	Staphylococcus sp.	Gram positive	1	Staphylococcus sp.	4	outpatient
Kenya	Female	Adult outpatient	18-24	Small (70)	Positive	Negative (pale cream to white)	Positive	188	UTI	Positive	Staphylococcus sp.	Gram positive	1	Staphylococcus sp.	4	outpatient
Kenya	Female	Adult outpatient	18-24	Moderate (125)	Positive	Negative (pale cream to white)	Positive	27	UTI	Positive	Staphylococcus sp.	Gram positive	1	Staphylococcus sp.	4	outpatient
Kenya	Male	Child outpatient	<18	Large (500)	Positive	Negative (pale cream to white)	Positive	342	UTI	Positive	Staphylococcus sp.	Gram positive	1	Staphylococcus sp.	4	outpatient
Kenya	Female	Adult outpatient	25-34	Large (500)	Positive	Negative (pale cream to white)	Positive	203	UTI	Positive	Staphylococcus sp.	Gram positive	1	Staphylococcus sp.	4	outpatient
Kenya	Female	Adult outpatient	25-34	Moderate (125)	Positive	Negative (pale cream to white)	Positive	597	UTI	Positive	Staphylococcus sp.	Gram positive	1	Staphylococcus sp.	4	outpatient
Kenya	Female	Adult outpatient	18-24	Moderate (125)	Positive	Negative (pale cream to white)	Positive	52	UTI	Positive	Staphylococcus sp.	Gram positive	1	Staphylococcus sp.	4	outpatient
Kenya	Female	Adult outpatient	18-24	trace (15)	Positive	Negative (pale cream to white)	Positive	70	UTI	Positive	Staphylococcus sp.	Gram positive	1	Staphylococcus sp.	4	outpatient
Kenya	Female	Adult outpatient	25-34	Moderate (125)	Positive	Negative (pale cream to white)	Positive	71	UTI	Positive	Staphylococcus sp.	Gram positive	1	Staphylococcus sp.	4	outpatient
Kenya	Female	Adult outpatient	25-34	Small (70)	Positive	Negative (pale cream to white)	Positive	43	UTI	Positive	Staphylococcus sp.	Gram positive	1	Staphylococcus sp.	4	outpatient
Kenya	Female	Adult outpatient	25-34	Moderate (125)	Positive	Negative (pale cream to white)	Positive	38	UTI	Positive	Staphylococcus sp.	Gram positive	1	Staphylococcus sp.	4	outpatient
Kenya	Female	Adult outpatient	25-34	trace (15)	Positive	Positive (uniform pink colour)	Positive	443	UTI	Positive	Staphylococcus sp.	Gram positive	1	Staphylococcus sp.	4	outpatient
Kenya	Female	Adult outpatient	25-34	Moderate (125)	Positive	Negative (pale cream to white)	Positive	41	UTI	Positive	Staphylococcus sp.	Gram positive	1	Staphylococcus sp.	4	outpatient
Kenya	Male	Adult outpatient	45-54	Moderate (125)	Positive	Negative (pale cream to white)	Positive	27	UTI	Positive	Staphylococcus sp.	Gram positive	1	Staphylococcus sp.	4	outpatient
Kenya	Female	Adult outpatient	25-34	Moderate (125)	Positive	Negative (pale cream to white)	Positive	293	UTI	Positive	Staphylococcus sp.	Gram positive	1	Staphylococcus sp.	4	outpatient
Kenya	Female	Adult outpatient	18-24	Moderate (125)	Positive	Negative (pale cream to white)	Positive	440	UTI	Positive	Staphylococcus sp.	Gram positive	1	Staphylococcus sp.	4	outpatient
Kenya	Female	Adult outpatient	25-34	Moderate (125)	Positive	Negative (pale cream to white)	Positive	27	UTI	Positive	Staphylococcus sp.	Gram positive	1	Staphylococcus sp.	4	outpatient
Kenya	Female	Adult outpatient	25-34	Small (70)	Positive	Negative (pale cream to white)	Positive	80	UTI	Positive	Staphylococcus sp.	Gram positive	1	Staphylococcus sp.	4	outpatient
Kenya	Female	Adult outpatient	25-34	Moderate (125)	Positive	Negative (pale cream to white)	Positive	38	UTI	Positive	Staphylococcus sp.	Gram positive	1	Staphylococcus sp.	4	outpatient
Kenya	Female	Adult outpatient	25-34	Moderate (125)	Positive	Negative (pale cream to white)	Positive	86	UTI	Positive	Staphylococcus sp.	Gram positive	1	Staphylococcus sp.	4	outpatient
Kenya	Female	Adult outpatient	25-34	Moderate (125)	Positive	Negative (pale cream to white)	Positive	111	UTI	Positive	Staphylococcus sp.	Gram positive	1	Staphylococcus sp.	4	outpatient
Kenya	Female	Adult inpatient	35-44	Moderate (125)	Positive	Negative (pale cream to white)	Positive	163	UTI	Positive	Staphylococcus sp.	Gram positive	1	Staphylococcus sp.	4	inpatient
Kenya	Female	Adult outpatient	35-44	Moderate (125)	Positive	Negative (pale cream to white)	Positive	127	UTI	Positive	Staphylococcus sp.	Gram positive	1	Staphylococcus sp.	4	outpatient
Kenya	Female	Adult outpatient	18-24	Moderate (125)	Positive	Negative (pale cream to white)	Positive	47	UTI	Positive	Staphylococcus sp.	Gram positive	1	Staphylococcus sp.	4	outpatient
Kenya	Female	Adult outpatient	18-24	Moderate (125)	Positive	Negative (pale cream to white)	Positive	35	UTI	Positive	Staphylococcus sp.	Gram positive	1	Staphylococcus sp.	4	outpatient
Kenya	Female	Adult outpatient	25-34	Moderate (125)	Positive	Negative (pale cream to white)	Positive	30	UTI	Positive	Staphylococcus sp.	Gram positive	1	Staphylococcus sp.	4	outpatient
Kenya	Female	Adult outpatient	25-34	Moderate (125)	Positive	Negative (pale cream to white)	Positive	300	UTI	Positive	Staphylococcus sp.	Gram positive	1	Staphylococcus sp.	4	outpatient
Kenya	Female	Adult outpatient	18-24	Small (70)	Positive	Negative (pale cream to white)	Positive	328	UTI	Positive	Staphylococcus sp.	Gram positive	1	Staphylococcus sp.	4	outpatient
Kenya	Female	Adult outpatient	18-24	Moderate (125)	Positive	Negative (pale cream to white)	Positive	368	UTI	Positive	Staphylococcus sp.	Gram positive	1	Staphylococcus sp.	4	outpatient
Kenya	Female	Adult outpatient	35-44	Small (70)	Positive	Negative (pale cream to white)	Positive	91	UTI	Positive	Staphylococcus sp.	Gram positive	1	Staphylococcus sp.	4	outpatient
Kenya	Female	Adult outpatient	18-24	Small (70)	Positive	Negative (pale cream to white)	Positive	311	UTI	Positive	Staphylococcus sp.	Gram positive	1	Staphylococcus sp.	4	outpatient
Kenya	Female	Adult outpatient	45-54	Moderate (125)	Positive	Negative (pale cream to white)	Positive	158	UTI	Positive	Staphylococcus sp.	Gram positive	1	Staphylococcus sp.	4	outpatient
Kenya	Female	Adult outpatient	18-24	Moderate (125)	Positive	Negative (pale cream to white)	Positive	174	UTI	Positive	Staphylococcus sp.	Gram positive	1	Staphylococcus sp.	4	outpatient
Kenya	Female	Child outpatient	<18	Moderate (125)	Positive	Negative (pale cream to white)	Positive	28	UTI	Positive	Staphylococcus sp.	Gram positive	1	Staphylococcus sp.	4	outpatient
Kenya	Female	Adult outpatient	25-34	Moderate (125)	Positive	Negative (pale cream to white)	Positive	168	UTI	Positive	Staphylococcus sp.	Gram positive	1	Staphylococcus sp.	4	outpatient
Kenya	Female	Adult outpatient	18-24	Moderate (125)	Positive	Negative (pale cream to white)	Positive	202	UTI	Positive	Staphylococcus sp.	Gram positive	1	Staphylococcus sp.	4	outpatient
Kenya	Female	Adult outpatient	25-34	Small (70)	Positive	Negative (pale cream to white)	Positive	161	UTI	Positive	Staphylococcus sp.	Gram positive	1	Staphylococcus sp.	4	outpatient
Kenya	Female	Adult outpatient	25-34	Moderate (125)	Positive	Negative (pale cream to white)	Positive	117	UTI	Positive	Staphylococcus sp.	Gram positive	1	Staphylococcus sp.	4	outpatient
Kenya	Female	Adult outpatient	25-34	Moderate (125)	Positive	Negative (pale cream to white)	Positive	311	UTI	Positive	Staphylococcus sp.	Gram positive	1	Staphylococcus sp.	4	outpatient
Kenya	Female	Adult outpatient	18-24	Moderate (125)	Positive	Negative (pale cream to white)	Positive	210	UTI	Positive	Staphylococcus sp.	Gram positive	1	Staphylococcus sp.	5	outpatient
Kenya	Female	Adult outpatient	35-44	Moderate (125)	Positive	Negative (pale cream to white)	Positive	88	UTI	Positive	Staphylococcus sp.	Gram positive	1	Staphylococcus sp.	5	outpatient
Kenya	Female	Adult outpatient	25-34	Moderate (125)	Positive	Negative (pale cream to white)	Positive	108	UTI	Positive	Staphylococcus sp.	Gram positive	1	Staphylococcus sp.	5	outpatient
Kenya	Female	Adult outpatient	25-34	trace (15)	Positive	Negative (pale cream to white)	Positive	122	UTI	Positive	Staphylococcus sp.	Gram positive	1	Staphylococcus sp.	5	outpatient
Kenya	Female	Adult outpatient	25-34	Moderate (125)	Positive	Negative (pale cream to white)	Positive	90	UTI	Positive	Staphylococcus sp.	Gram positive	1	Staphylococcus sp.	5	outpatient
Kenya	Female	Adult outpatient	18-24	Negative	Negative	Negative (pale cream to white)	Negative	180	UTI	Positive	Staphylococcus sp.	Gram positive	1	Staphylococcus sp.	5	outpatient
Kenya	Female	Adult outpatient	25-34	Small (70)	Positive	Negative (pale cream to white)	Positive	247	UTI	Positive	Staphylococcus sp.	Gram positive	1	Staphylococcus sp.	5	outpatient
Kenya	Female	Adult outpatient	18-24	Moderate (125)	Positive	Negative (pale cream to white)	Positive	112	UTI	Positive	Staphylococcus sp.	Gram positive	1	Staphylococcus sp.	5	outpatient
Kenya	Female	Adult outpatient	18-24	Moderate (125)	Positive	Negative (pale cream to white)	Positive	32	UTI	Positive	Staphylococcus sp.	Gram positive	1	Staphylococcus sp.	5	outpatient
Kenya	Female	Adult outpatient	18-24	Moderate (125)	Positive	Negative (pale cream to white)	Positive	179	UTI	Positive	Staphylococcus sp.	Gram positive	1	Staphylococcus sp.	5	outpatient
Kenya	Female	Adult outpatient	18-24	Moderate (125)	Positive	Negative (pale cream to white)	Positive	56	UTI	Positive	Staphylococcus sp.	Gram positive	1	Staphylococcus sp.	5	outpatient
Kenya	Female	Adult outpatient	18-24	Moderate (125)	Positive	Negative (pale cream to white)	Positive	85	UTI	Positive	Staphylococcus sp.	Gram positive	1	Staphylococcus sp.	5	outpatient
Kenya	Female	Adult outpatient	35-44	Moderate (125)	Positive	Negative (pale cream to white)	Positive	61	UTI	Positive	Staphylococcus sp.	Gram positive	1	Staphylococcus sp.	5	outpatient
Kenya	Female	Adult outpatient	25-34	Moderate (125)	Positive	Negative (pale cream to white)	Positive	31	UTI	Positive	Staphylococcus sp.	Gram positive	1	Staphylococcus sp.	5	outpatient
Kenya	Female	Adult outpatient	25-34	Moderate (125)	Positive	Negative (pale cream to white)	Positive	168	UTI	Positive	Staphylococcus sp.	Gram positive	1	Staphylococcus sp.	5	outpatient
Kenya	Female	Adult outpatient	18-24	Moderate (125)	Positive	Negative (pale cream to white)	Positive	36	UTI	Positive	Staphylococcus sp.	Gram positive	1	Staphylococcus sp.	5	outpatient
Kenya	Female	Adult outpatient	18-24	Moderate (125)	Positive	Negative (pale cream to white)	Positive	261	UTI	Positive	Staphylococcus sp.	Gram positive	1	Staphylococcus sp.	5	outpatient
Kenya	Female	Adult outpatient	25-34	Moderate (125)	Positive	Negative (pale cream to white)	Positive	52	UTI	Positive	Staphylococcus sp.	Gram positive	1	Staphylococcus sp.	5	outpatient
Kenya	Female	Adult outpatient	25-34	Moderate (125)	Positive	Negative (pale cream to white)	Positive	48	UTI	Positive	Staphylococcus sp.	Gram positive	1	Staphylococcus sp.	5	outpatient
Kenya	Female	Adult outpatient	18-24	trace (15)	Positive	Negative (pale cream to white)	Positive	109	UTI	Positive	Staphylococcus sp.	Gram positive	1	Staphylococcus sp.	5	outpatient
Kenya	Female	Adult outpatient	25-34	Moderate (125)	Positive	Negative (pale cream to white)	Positive	398	UTI	Positive	Staphylococcus sp.	Gram positive	1	Staphylococcus sp.	5	outpatient
Kenya	Female	Adult outpatient	25-34	Moderate (125)	Positive	Negative (pale cream to white)	Positive	36	UTI	Positive	Staphylococcus sp.	Gram positive	1	Staphylococcus sp.	5	outpatient
Kenya	Female	Adult outpatient	25-34	Small (70)	Positive	Negative (pale cream to white)	Positive	26	UTI	Positive	Staphylococcus sp.	Gram positive	1	Staphylococcus sp.	5	outpatient
Kenya	Female	Adult outpatient	18-24	Moderate (125)	Positive	Negative (pale cream to white)	Positive	216	UTI	Positive	Staphylococcus sp.	Gram positive	1	Staphylococcus sp.	5	outpatient
Kenya	Female	Adult outpatient	25-34	Moderate (125)	Positive	Negative (pale cream to white)	Positive	87	UTI	Positive	Staphylococcus sp.	Gram positive	1	Staphylococcus sp.	5	outpatient
Kenya	Female	Adult outpatient	18-24	Moderate (125)	Positive	Negative (pale cream to white)	Positive	70	UTI	Positive	Staphylococcus sp.	Gram positive	1	Staphylococcus sp.	5	outpatient
Kenya	Female	Adult outpatient	18-24	Moderate (125)	Positive	Negative (pale cream to white)	Positive	118	UTI	Positive	Staphylococcus sp.	Gram positive	1	Staphylococcus sp.	5	outpatient
Kenya	Female	Adult outpatient	18-24	Small (70)	Positive	Negative (pale cream to white)	Positive	143	UTI	Positive	Staphylococcus sp.	Gram positive	1	Staphylococcus sp.	5	outpatient
Kenya	Female	Adult outpatient	25-34	Moderate (125)	Positive	Negative (pale cream to white)	Positive	51	UTI	Positive	Staphylococcus sp.	Gram positive	1	Staphylococcus sp.	5	outpatient
Kenya	Female	Adult outpatient	25-34	Moderate (125)	Positive	Negative (pale cream to white)	Positive	104	UTI	Positive	Staphylococcus sp.	Gram positive	1	Staphylococcus sp.	5	outpatient
Kenya	Female	Adult outpatient	25-34	Moderate (125)	Positive	Negative (pale cream to white)	Positive	70	UTI	Positive	Staphylococcus sp.	Gram positive	1	Staphylococcus sp.	5	outpatient
Kenya	Female	Adult outpatient	18-24	Small (70)	Positive	Negative (pale cream to white)	Positive	111	UTI	Positive	Staphylococcus sp.	Gram positive	1	Staphylococcus sp.	5	outpatient
Kenya	Female	Adult outpatient	18-24	Moderate (125)	Positive	Negative (pale cream to white)	Positive	57	UTI	Positive	Staphylococcus sp.	Gram positive	1	Staphylococcus sp.	5	outpatient
Kenya	Female	Adult inpatient	35-44	Moderate (125)	Positive	Negative (pale cream to white)	Positive	116	UTI	Positive	Staphylococcus sp.	Gram positive	1	Staphylococcus sp.	5	inpatient
Kenya	Female	Adult outpatient	25-34	Moderate (125)	Positive	Positive (uniform pink colour)	Positive	168	UTI	Positive	Staphylococcus sp.	Gram positive	1	Staphylococcus sp.	5	outpatient
Kenya	Female	Adult outpatient	18-24	trace (15)	Positive	Negative (pale cream to white)	Positive	214	UTI	Positive	Staphylococcus sp.	Gram positive	1	Staphylococcus sp.	5	outpatient
Kenya	Female	Adult outpatient	18-24	Moderate (125)	Positive	Negative (pale cream to white)	Positive	101	UTI	Positive	Staphylococcus sp.	Gram positive	1	Staphylococcus sp.	5	outpatient
Kenya	Female	Adult outpatient	18-24	Moderate (125)	Positive	Negative (pale cream to white)	Positive	69	UTI	Positive	Staphylococcus sp.	Gram positive	1	Staphylococcus sp.	5	outpatient
Kenya	Male	Child outpatient	<18	Small (70)	Positive	Negative (pale cream to white)	Positive	308	UTI	Positive	Staphylococcus sp.	Gram positive	1	Staphylococcus sp.	5	outpatient
Kenya	Female	Adult outpatient	25-34	Moderate (125)	Positive	Negative (pale cream to white)	Positive	30	UTI	Positive	Staphylococcus sp.	Gram positive	1	Staphylococcus sp.	5	outpatient
Kenya	Female	Adult outpatient	35-44	Moderate (125)	Positive	Negative (pale cream to white)	Positive	281	UTI	Positive	Staphylococcus sp.	Gram positive	1	Staphylococcus sp.	5	outpatient
Kenya	Female	Adult outpatient	25-34	Moderate (125)	Positive	Negative (pale cream to white)	Positive	42	UTI	Positive	Staphylococcus sp.	Gram positive	1	Staphylococcus sp.	5	outpatient
Kenya	Female	Adult outpatient	18-24	Moderate (125)	Positive	Negative (pale cream to white)	Positive	218	UTI	Positive	Staphylococcus sp.	Gram positive	1	Staphylococcus sp.	5	outpatient
Kenya	Female	Adult outpatient	25-34	Moderate (125)	Positive	Negative (pale cream to white)	Positive	129	UTI	Positive	Staphylococcus sp.	Gram positive	1	Staphylococcus sp.	5	outpatient
Kenya	Female	Adult outpatient	25-34	Moderate (125)	Positive	Negative (pale cream to white)	Positive	371	UTI	Positive	Staphylococcus sp.	Gram positive	1	Staphylococcus sp.	5	outpatient
Kenya	Female	Adult outpatient	18-24	Moderate (125)	Positive	Negative (pale cream to white)	Positive	90	UTI	Positive	Staphylococcus sp.	Gram positive	1	Staphylococcus sp.	5	outpatient
Kenya	Female	Adult outpatient	25-34	Moderate (125)	Positive	Negative (pale cream to white)	Positive	49	UTI	Positive	Staphylococcus sp.	Gram positive	1	Staphylococcus sp.	5	outpatient
Kenya	Female	Adult outpatient	35-44	Moderate (125)	Positive	Negative (pale cream to white)	Positive	150	UTI	Positive	Staphylococcus sp.	Gram positive	1	Staphylococcus sp.	5	outpatient
Kenya	Female	Adult outpatient	25-34	Moderate (125)	Positive	Negative (pale cream to white)	Positive	51	UTI	Positive	Staphylococcus sp.	Gram positive	1	Staphylococcus sp.	5	outpatient
Kenya	Female	Adult outpatient	18-24	Moderate (125)	Positive	Negative (pale cream to white)	Positive	51	UTI	Positive	Staphylococcus sp.	Gram positive	1	Staphylococcus sp.	5	outpatient
Kenya	Female	Adult outpatient	35-44	Moderate (125)	Positive	Negative (pale cream to white)	Positive	216	UTI	Positive	Staphylococcus sp.	Gram positive	1	Staphylococcus sp.	5	outpatient
Kenya	Female	Adult outpatient	35-44	Moderate (125)	Positive	Negative (pale cream to white)	Positive	54	UTI	Positive	Staphylococcus sp.	Gram positive	1	Staphylococcus sp.	5	outpatient
Kenya	Female	Adult outpatient	25-34	Moderate (125)	Positive	Negative (pale cream to white)	Positive	178	UTI	Positive	Staphylococcus sp.	Gram positive	1	Staphylococcus sp.	5	outpatient
Kenya	Female	Adult outpatient	25-34	Moderate (125)	Positive	Negative (pale cream to white)	Positive	32	UTI	Positive	Staphylococcus sp.	Gram positive	1	Staphylococcus sp.	5	outpatient
Kenya	Female	Adult outpatient	18-24	Moderate (125)	Positive	Negative (pale cream to white)	Positive	30	UTI	Positive	Staphylococcus sp.	Gram positive	1	Staphylococcus sp.	5	outpatient
Kenya	Female	Adult outpatient	35-44	Moderate (125)	Positive	Negative (pale cream to white)	Positive	27	UTI	Positive	Staphylococcus sp.	Gram positive	1	Staphylococcus sp.	5	outpatient
Kenya	Female	Adult outpatient	25-34	Moderate (125)	Positive	Negative (pale cream to white)	Positive	39	UTI	Positive	Staphylococcus sp.	Gram positive	1	Staphylococcus sp.	5	outpatient
Kenya	Female	Adult outpatient	18-24	Moderate (125)	Positive	Negative (pale cream to white)	Positive	59	UTI	Positive	Staphylococcus sp.	Gram positive	1	Staphylococcus sp.	5	outpatient
Kenya	Female	Adult outpatient	35-44	Moderate (125)	Positive	Negative (pale cream to white)	Positive	124	UTI	Positive	Staphylococcus sp.	Gram positive	1	Staphylococcus sp.	5	outpatient
Kenya	Male	Adult outpatient	45-54	Moderate (125)	Positive	Negative (pale cream to white)	Positive	81	UTI	Positive	Staphylococcus sp.	Gram positive	1	Staphylococcus sp.	5	outpatient
Kenya	Female	Adult outpatient	18-24	Moderate (125)	Positive	Negative (pale cream to white)	Positive	92	UTI	Positive	Staphylococcus sp.	Gram positive	1	Staphylococcus sp.	5	outpatient
Kenya	Female	Adult outpatient	25-34	Negative	Negative	Negative (pale cream to white)	Negative	351	UTI	Positive	Staphylococcus sp.	Gram positive	1	Staphylococcus sp.	5	outpatient
Kenya	Female	Adult outpatient	25-34	Small (70)	Positive	Negative (pale cream to white)	Positive	70	UTI	Positive	Staphylococcus sp.	Gram positive	1	Staphylococcus sp.	5	outpatient
Kenya	Male	Adult outpatient	18-24	Negative	Negative	Negative (pale cream to white)	Negative	185	UTI	Positive	Staphylococcus sp.	Gram positive	1	Staphylococcus sp.	5	outpatient
Kenya	Female	Adult outpatient	65-74	Moderate (125)	Positive	Negative (pale cream to white)	Positive	201	UTI	Positive	Staphylococcus sp.	Gram positive	1	Staphylococcus sp.	5	outpatient
Kenya	Female	Adult outpatient	25-34	Moderate (125)	Positive	Negative (pale cream to white)	Positive	225	UTI	Positive	Staphylococcus sp.	Gram positive	1	Staphylococcus sp.	5	outpatient
Kenya	Female	Adult outpatient	25-34	trace (15)	Positive	Negative (pale cream to white)	Positive	130	UTI	Positive	Staphylococcus sp.	Gram positive	1	Staphylococcus sp.	5	outpatient
Kenya	Female	Adult outpatient	35-44	trace (15)	Positive	Negative (pale cream to white)	Positive	53	UTI	Positive	Staphylococcus sp.	Gram positive	1	Staphylococcus sp.	5	outpatient
Kenya	Female	Adult outpatient	35-44	Moderate (125)	Positive	Negative (pale cream to white)	Positive	25	UTI	Positive	Staphylococcus sp.	Gram positive	1	Staphylococcus sp.	5	outpatient
Kenya	Female	Adult outpatient	35-44	trace (15)	Positive	Negative (pale cream to white)	Positive	40	UTI	Positive	Staphylococcus sp.	Gram positive	1	Staphylococcus sp.	5	outpatient
Kenya	Female	Adult outpatient	25-34	trace (15)	Positive	Negative (pale cream to white)	Positive	40	UTI	Positive	Staphylococcus sp.	Gram positive	1	Staphylococcus sp.	5	outpatient
Kenya	Female	Adult outpatient	35-44	Negative	Negative	Negative (pale cream to white)	Negative	146	UTI	Positive	Staphylococcus sp.	Gram positive	1	Staphylococcus sp.	5	outpatient
Kenya	Female	Adult outpatient	25-34	Small (70)	Positive	Positive (uniform pink colour)	Positive	200	UTI	Positive	Staphylococcus sp.	Gram positive	1	Staphylococcus sp.	5	outpatient
Kenya	Female	Adult outpatient	25-34	Moderate (125)	Positive	Negative (pale cream to white)	Positive	50	UTI	Positive	Staphylococcus sp.	Gram positive	1	Staphylococcus sp.	5	outpatient
Kenya	Female	Adult inpatient	55-64	Large (500)	Positive	Positive (uniform pink colour)	Positive	240	UTI	Positive	Staphylococcus sp.	Gram positive	1	Staphylococcus sp.	5	inpatient
Kenya	Male	Adult outpatient	55-64	Negative	Negative	Negative (pale cream to white)	Negative	27	UTI	Positive	Staphylococcus sp.	Gram positive	1	Staphylococcus sp.	5	outpatient
Kenya	Female	Adult outpatient	35-44	Negative	Negative	Negative (pale cream to white)	Negative	64	UTI	Positive	Staphylococcus sp.	Gram positive	1	Staphylococcus sp.	5	outpatient
Kenya	Female	Adult outpatient	25-34	Negative	Negative	Negative (pale cream to white)	Negative	30	UTI	Positive	Staphylococcus sp.	Gram positive	1	Staphylococcus sp.	5	outpatient
Kenya	Female	Adult outpatient	25-34	Negative	Negative	Negative (pale cream to white)	Negative	32	UTI	Positive	Staphylococcus sp.	Gram positive	1	Staphylococcus sp.	5	outpatient
Kenya	Female	Adult outpatient	18-24	Negative	Negative	Negative (pale cream to white)	Negative	35	UTI	Positive	Staphylococcus sp.	Gram positive	1	Staphylococcus sp.	5	outpatient
Kenya	Male	Adult inpatient	18-24	Negative	Negative	Negative (pale cream to white)	Negative	200	UTI	Positive	Staphylococcus sp.	Gram positive	1	Staphylococcus sp.	5	inpatient
Kenya	Female	Adult inpatient	18-24	Negative	Negative	Negative (pale cream to white)	Negative	136	UTI	Positive	Staphylococcus sp.	Gram positive	1	Staphylococcus sp.	5	inpatient
Kenya	Female	Adult inpatient	35-44	Small (70)	Positive	Negative (pale cream to white)	Positive	230	UTI	Positive	Staphylococcus sp.	Gram positive	1	Staphylococcus sp.	5	inpatient
Kenya	Female	Adult inpatient	75 and more	Small (70)	Positive	Negative (pale cream to white)	Positive	55	UTI	Positive	Staphylococcus sp.	Gram positive	1	Staphylococcus sp.	5	inpatient
Kenya	Male	child inpatient	<18	Negative	Negative	Negative (pale cream to white)	Negative	150	UTI	Positive	Staphylococcus sp.	Gram positive	1	Staphylococcus sp.	5	inpatient
Kenya	Female	child inpatient	<18	Large (500)	Positive	Negative (pale cream to white)	Positive	150	UTI	Positive	Staphylococcus sp.	Gram positive	1	Staphylococcus sp.	5	inpatient
Kenya	Female	Adult inpatient	18-24	Negative	Negative	Negative (pale cream to white)	Negative	50	UTI	Positive	Staphylococcus sp.	Gram positive	1	Staphylococcus sp.	5	inpatient
Kenya	Female	Adult inpatient	35-44	Small (70)	Positive	Positive (uniform pink colour)	Positive	238	UTI	Positive	Staphylococcus sp.	Gram positive	1	Staphylococcus sp.	5	inpatient
Kenya	Female	Adult inpatient	65-74	Moderate (125)	Positive	Negative (pale cream to white)	Positive	640	UTI	Positive	Staphylococcus sp.	Gram positive	1	Staphylococcus sp.	4	inpatient
Kenya	Female	Adult inpatient	25-34	Small (70)	Positive	Negative (pale cream to white)	Positive	28	UTI	Positive	Staphylococcus sp.	Gram positive	1	Staphylococcus sp.	5	inpatient
Kenya	Female	Adult inpatient	35-44	Moderate (125)	Positive	Negative (pale cream to white)	Positive	76	UTI	Positive	Staphylococcus sp.	Gram positive	1	Staphylococcus sp.	5	inpatient
Kenya	Female	Adult inpatient	18-24	Moderate (125)	Positive	Negative (pale cream to white)	Positive	51	UTI	Positive	Staphylococcus sp.	Gram positive	1	Staphylococcus sp.	4	inpatient
Kenya	Female	Adult outpatient	25-34	Moderate (125)	Positive	Negative (pale cream to white)	Positive	50	UTI	Positive	Staphylococcus sp.	Gram positive	1	Staphylococcus sp.	5	outpatient
Kenya	Female	Adult inpatient	25-34	Negative	Negative	Negative (pale cream to white)	Negative	130	UTI	Positive	Staphylococcus sp.	Gram positive	1	Staphylococcus sp.	5	inpatient
Kenya	Female	Adult outpatient	25-34	Moderate (125)	Positive	Negative (pale cream to white)	Positive	100	UTI	Positive	Staphylococcus sp.	Gram positive	1	Staphylococcus sp.	5	outpatient
Kenya	Female	Adult outpatient	25-34	Large (500)	Positive	Negative (pale cream to white)	Positive	60	UTI	Positive	Staphylococcus sp.	Gram positive	1	Staphylococcus sp.	5	outpatient
Kenya	Female	Adult outpatient	18-24	Large (500)	Positive	Negative (pale cream to white)	Positive	100	UTI	Positive	Staphylococcus sp.	Gram positive	1	Staphylococcus sp.	5	outpatient
Kenya	Female	Adult outpatient	18-24	Small (70)	Positive	Negative (pale cream to white)	Positive	100	UTI	Positive	Staphylococcus sp.	Gram positive	1	Staphylococcus sp.	5	outpatient
Kenya	Female	Adult outpatient	18-24	Moderate (125)	Positive	Negative (pale cream to white)	Positive	58	UTI	Positive	Staphylococcus sp.	Gram positive	1	Staphylococcus sp.	5	outpatient
Kenya	Female	Adult outpatient	25-34	Moderate (125)	Positive	Negative (pale cream to white)	Positive	437	UTI	Positive	Staphylococcus sp.	Gram positive	1	Staphylococcus sp.	4	outpatient
Kenya	Female	Adult outpatient	18-24	Moderate (125)	Positive	Negative (pale cream to white)	Positive	63	UTI	Positive	Staphylococcus sp.	Gram positive	1	Staphylococcus sp.	4	outpatient
Kenya	Female	Adult outpatient	35-44	Moderate (125)	Positive	Negative (pale cream to white)	Positive	417	UTI	Positive	Staphylococcus sp.	Gram positive	1	Staphylococcus sp.	4	outpatient
Kenya	Female	Adult outpatient	25-34	Moderate (125)	Positive	Negative (pale cream to white)	Positive	160	UTI	Positive	Staphylococcus sp.	Gram positive	1	Staphylococcus sp.	5	outpatient
Kenya	Female	Adult outpatient	35-44	Moderate (125)	Positive	Negative (pale cream to white)	Positive	76	UTI	Positive	Staphylococcus sp.	Gram positive	1	Staphylococcus sp.	5	outpatient
Kenya	Male	Adult outpatient	25-34	Negative	Negative	Negative (pale cream to white)	Negative	28	UTI	Positive	Staphylococcus sp.	Gram positive	1	Staphylococcus sp.	5	outpatient
Kenya	Female	Adult outpatient	35-44	Negative	Negative	Negative (pale cream to white)	Negative	60	UTI	Positive	Staphylococcus sp.	Gram positive	1	Staphylococcus sp.	5	outpatient
Kenya	Female	Adult outpatient	45-54	Large (500)	Positive	Negative (pale cream to white)	Positive	43	UTI	Positive	Staphylococcus sp.	Gram positive	1	Staphylococcus sp.	5	outpatient
Kenya	Male	Adult outpatient	18-24	Large (500)	Positive	Negative (pale cream to white)	Positive	250	UTI	Positive	Staphylococcus sp.	Gram positive	1	Staphylococcus sp.	5	outpatient
Kenya	Female	Adult outpatient	35-44	Large (500)	Positive	Positive (uniform pink colour)	Positive	90	UTI	Positive	Staphylococcus sp.	Gram positive	1	Staphylococcus sp.	5	outpatient
Kenya	Female	Adult outpatient	25-34	Moderate (125)	Positive	Negative (pale cream to white)	Positive	40	UTI	Positive	Staphylococcus sp.	Gram positive	1	Staphylococcus sp.	5	outpatient
Kenya	Male	Adult outpatient	35-44	Large (500)	Positive	Negative (pale cream to white)	Positive	31	UTI	Positive	Staphylococcus sp.	Gram positive	1	Staphylococcus sp.	5	outpatient
Kenya	Female	Adult outpatient	35-44	Large (500)	Positive	Negative (pale cream to white)	Positive	60	UTI	Positive	Staphylococcus sp.	Gram positive	1	Staphylococcus sp.	5	outpatient
Kenya	Female	Adult outpatient	25-34	Moderate (125)	Positive	Negative (pale cream to white)	Positive	28	UTI	Positive	Staphylococcus sp.	Gram positive	1	Staphylococcus sp.	5	outpatient
Kenya	Female	Child outpatient	<18	Small (70)	Positive	Negative (pale cream to white)	Positive	80	UTI	Positive	Staphylococcus sp.	Gram positive	1	Staphylococcus sp.	5	outpatient
Kenya	Female	Adult outpatient	25-34	Moderate (125)	Positive	Negative (pale cream to white)	Positive	60	UTI	Positive	Staphylococcus sp.	Gram positive	1	Staphylococcus sp.	5	outpatient
Kenya	Female	Adult outpatient	18-24	Moderate (125)	Positive	Negative (pale cream to white)	Positive	40	UTI	Positive	Staphylococcus sp.	Gram positive	1	Staphylococcus sp.	5	outpatient
Kenya	Female	Adult outpatient	18-24	Negative	Negative	Positive (uniform pink colour)	Positive	160	UTI	Positive	Staphylococcus sp.	Gram positive	1	Staphylococcus sp.	5	outpatient
Kenya	Female	Adult outpatient	18-24	Large (500)	Positive	Negative (pale cream to white)	Positive	80	UTI	Positive	Staphylococcus sp.	Gram positive	1	Staphylococcus sp.	5	outpatient
Kenya	Female	Adult outpatient	35-44	Large (500)	Positive	Negative (pale cream to white)	Positive	100	UTI	Positive	Staphylococcus sp.	Gram positive	1	Staphylococcus sp.	5	outpatient
Kenya	Female	Adult outpatient	25-34	Large (500)	Positive	Negative (pale cream to white)	Positive	30	UTI	Positive	Staphylococcus sp.	Gram positive	1	Staphylococcus sp.	5	outpatient
Kenya	Female	Adult outpatient	25-34	Large (500)	Positive	Negative (pale cream to white)	Positive	80	UTI	Positive	Staphylococcus sp.	Gram positive	1	Staphylococcus sp.	5	outpatient
Kenya	Female	Adult outpatient	35-44	Large (500)	Positive	Negative (pale cream to white)	Positive	33	UTI	Positive	Staphylococcus sp.	Gram positive	1	Staphylococcus sp.	5	outpatient
Kenya	Female	Adult outpatient	35-44	Large (500)	Positive	Negative (pale cream to white)	Positive	80	UTI	Positive	Staphylococcus sp.	Gram positive	1	Staphylococcus sp.	5	outpatient
Kenya	Female	Adult outpatient	25-34	Large (500)	Positive	Negative (pale cream to white)	Positive	100	UTI	Positive	Staphylococcus sp.	Gram positive	1	Staphylococcus sp.	5	outpatient
Kenya	Female	Adult outpatient	25-34	Moderate (125)	Positive	Negative (pale cream to white)	Positive	40	UTI	Positive	Staphylococcus sp.	Gram positive	1	Staphylococcus sp.	5	outpatient
Kenya	Female	Adult outpatient	25-34	Large (500)	Positive	Negative (pale cream to white)	Positive	82	UTI	Positive	Staphylococcus sp.	Gram positive	1	Staphylococcus sp.	5	outpatient
Kenya	Female	Adult outpatient	35-44	Moderate (125)	Positive	Negative (pale cream to white)	Positive	100	UTI	Positive	Staphylococcus sp.	Gram positive	1	Staphylococcus sp.	5	outpatient
Kenya	Female	Adult outpatient	25-34	trace (15)	Positive	Negative (pale cream to white)	Positive	50	UTI	Positive	Staphylococcus sp.	Gram positive	1	Staphylococcus sp.	5	outpatient
Kenya	Female	Adult outpatient	25-34	Large (500)	Positive	Negative (pale cream to white)	Positive	120	UTI	Positive	Staphylococcus sp.	Gram positive	1	Staphylococcus sp.	5	outpatient
Kenya	Female	Adult outpatient	25-34	Moderate (125)	Positive	Negative (pale cream to white)	Positive	210	UTI	Positive	Staphylococcus sp.	Gram positive	1	Staphylococcus sp.	5	outpatient
Kenya	Female	Adult outpatient	25-34	Moderate (125)	Positive	Negative (pale cream to white)	Positive	60	UTI	Positive	Staphylococcus sp.	Gram positive	1	Staphylococcus sp.	5	outpatient
Kenya	Female	Adult outpatient	35-44	Large (500)	Positive	Negative (pale cream to white)	Positive	160	UTI	Positive	Staphylococcus sp.	Gram positive	1	Staphylococcus sp.	5	outpatient
Kenya	Female	Adult outpatient	25-34	Small (70)	Positive	Negative (pale cream to white)	Positive	30	UTI	Positive	Staphylococcus sp.	Gram positive	1	Staphylococcus sp.	5	outpatient
Kenya	Female	Adult outpatient	25-34	Large (500)	Positive	Negative (pale cream to white)	Positive	60	UTI	Positive	Staphylococcus sp.	Gram positive	1	Staphylococcus sp.	5	outpatient
Kenya	Female	Adult outpatient	25-34	Large (500)	Positive	Negative (pale cream to white)	Positive	90	UTI	Positive	Staphylococcus sp.	Gram positive	1	Staphylococcus sp.	5	outpatient
Kenya	Female	Adult outpatient	18-24	Large (500)	Positive	Negative (pale cream to white)	Positive	100	UTI	Positive	Staphylococcus sp.	Gram positive	1	Staphylococcus sp.	5	outpatient
Kenya	Female	Adult outpatient	18-24	Moderate (125)	Positive	Negative (pale cream to white)	Positive	90	UTI	Positive	Staphylococcus sp.	Gram positive	1	Staphylococcus sp.	5	outpatient
Kenya	Female	Adult outpatient	25-34	Large (500)	Positive	Negative (pale cream to white)	Positive	180	UTI	Positive	Staphylococcus sp.	Gram positive	1	Staphylococcus sp.	4	outpatient
Kenya	Female	Adult outpatient	25-34	Large (500)	Positive	Negative (pale cream to white)	Positive	100	UTI	Positive	Staphylococcus sp.	Gram positive	1	Staphylococcus sp.	4	outpatient
Kenya	Female	Adult outpatient	25-34	Large (500)	Positive	Negative (pale cream to white)	Positive	80	UTI	Positive	Staphylococcus sp.	Gram positive	1	Staphylococcus sp.	5	outpatient
Kenya	Female	Adult outpatient	25-34	Moderate (125)	Positive	Negative (pale cream to white)	Positive	200	UTI	Positive	Staphylococcus sp.	Gram positive	1	Staphylococcus sp.	4	outpatient
Kenya	Female	Adult outpatient	18-24	Large (500)	Positive	Negative (pale cream to white)	Positive	280	UTI	Positive	Staphylococcus sp.	Gram positive	1	Staphylococcus sp.	4	outpatient
Kenya	Female	Adult outpatient	18-24	Large (500)	Positive	Negative (pale cream to white)	Positive	200	UTI	Positive	Staphylococcus sp.	Gram positive	1	Staphylococcus sp.	4	outpatient
Kenya	Female	Adult outpatient	35-44	Moderate (125)	Positive	Negative (pale cream to white)	Positive	80	UTI	Positive	Staphylococcus sp.	Gram positive	1	Staphylococcus sp.	4	outpatient
Kenya	Female	Adult outpatient	18-24	Large (500)	Positive	Negative (pale cream to white)	Positive	58	UTI	Positive	Staphylococcus sp.	Gram positive	1	Staphylococcus sp.	4	outpatient
Kenya	Female	Adult outpatient	18-24	Moderate (125)	Positive	Negative (pale cream to white)	Positive	100	UTI	Positive	Staphylococcus sp.	Gram positive	1	Staphylococcus sp.	4	outpatient
Kenya	Female	Adult outpatient	45-54	Moderate (125)	Positive	Negative (pale cream to white)	Positive	29	UTI	Positive	Staphylococcus sp.	Gram positive	1	Staphylococcus sp.	4	outpatient
Kenya	Female	Adult outpatient	65-74	Large (500)	Positive	Negative (pale cream to white)	Positive	80	UTI	Positive	Staphylococcus sp.	Gram positive	1	Staphylococcus sp.	4	outpatient
Kenya	Female	Adult inpatient	18-24	Negative	Negative	Positive (uniform pink colour)	Positive	30	UTI	Positive	Staphylococcus sp.	Gram positive	1	Staphylococcus sp.	4	inpatient
Kenya	Female	Adult inpatient	25-34	Moderate (125)	Positive	Negative (pale cream to white)	Positive	28	UTI	Positive	Staphylococcus sp.	Gram positive	1	Staphylococcus sp.	4	inpatient
Kenya	Female	Adult outpatient	25-34	Small (70)	Positive	Negative (pale cream to white)	Positive	80	UTI	Positive	Staphylococcus sp.	Gram positive	1	Staphylococcus sp.	4	outpatient
Kenya	Female	Adult outpatient	18-24	Large (500)	Positive	Negative (pale cream to white)	Positive	320	UTI	Positive	Staphylococcus sp.	Gram positive	1	Staphylococcus sp.	4	outpatient
Kenya	Female	Adult outpatient	18-24	Moderate (125)	Positive	Negative (pale cream to white)	Positive	100	UTI	Positive	Staphylococcus sp.	Gram positive	1	Staphylococcus sp.	4	outpatient
Kenya	Female	Adult outpatient	25-34	Large (500)	Positive	Negative (pale cream to white)	Positive	45	UTI	Positive	Staphylococcus sp.	Gram positive	1	Staphylococcus sp.	4	outpatient
Kenya	Female	Adult outpatient	25-34	Moderate (125)	Positive	Negative (pale cream to white)	Positive	28	UTI	Positive	Staphylococcus sp.	Gram positive	1	Staphylococcus sp.	4	outpatient
Kenya	Female	Adult outpatient	35-44	Negative	Negative	Negative (pale cream to white)	Negative	31	UTI	Positive	Staphylococcus sp.	Gram positive	1	Staphylococcus sp.	4	outpatient
Kenya	Female	Adult outpatient	25-34	Large (500)	Positive	Negative (pale cream to white)	Positive	150	UTI	Positive	Staphylococcus sp.	Gram positive	1	Staphylococcus sp.	4	outpatient
Kenya	Female	Adult outpatient	25-34	Large (500)	Positive	Negative (pale cream to white)	Positive	160	UTI	Positive	Staphylococcus sp.	Gram positive	1	Staphylococcus sp.	4	outpatient
Kenya	Female	Adult outpatient	35-44	Moderate (125)	Positive	Negative (pale cream to white)	Positive	62	UTI	Positive	Staphylococcus sp.	Gram positive	1	Staphylococcus sp.	4	outpatient
Kenya	Female	Adult outpatient	25-34	Large (500)	Positive	Negative (pale cream to white)	Positive	36	UTI	Positive	Staphylococcus sp.	Gram positive	1	Staphylococcus sp.	4	outpatient
Kenya	Male	Adult inpatient	35-44	Negative	Negative	Negative (pale cream to white)	Negative	200	UTI	Positive	Staphylococcus sp.	Gram positive	1	Staphylococcus sp.	4	inpatient
Kenya	Female	Adult outpatient	18-24	Large (500)	Positive	Negative (pale cream to white)	Positive	100	UTI	Positive	Staphylococcus sp.	Gram positive	1	Staphylococcus sp.	4	outpatient
Kenya	Female	Adult outpatient	45-54	Large (500)	Positive	Negative (pale cream to white)	Positive	190	UTI	Positive	Staphylococcus sp.	Gram positive	1	Staphylococcus sp.	4	outpatient
Kenya	Female	Child outpatient	<18	Small (70)	Positive	Negative (pale cream to white)	Positive	81	UTI	Positive	Staphylococcus sp.	Gram positive	1	Staphylococcus sp.	4	outpatient
Kenya	Female	Adult outpatient	25-34	Moderate (125)	Positive	Negative (pale cream to white)	Positive	30	UTI	Positive	Staphylococcus sp.	Gram positive	1	Staphylococcus sp.	4	outpatient
Kenya	Female	Adult outpatient	18-24	Moderate (125)	Positive	Negative (pale cream to white)	Positive	95	UTI	Positive	Staphylococcus sp.	Gram positive	1	Staphylococcus sp.	4	outpatient
Kenya	Female	Adult outpatient	25-34	Moderate (125)	Positive	Negative (pale cream to white)	Positive	120	UTI	Positive	Staphylococcus sp.	Gram positive	1	Staphylococcus sp.	4	outpatient
Kenya	Female	Adult outpatient	25-34	Large (500)	Positive	Negative (pale cream to white)	Positive	32	UTI	Positive	Staphylococcus sp.	Gram positive	1	Staphylococcus sp.	4	outpatient
Kenya	Female	Adult outpatient	18-24	Large (500)	Positive	Negative (pale cream to white)	Positive	110	UTI	Positive	Staphylococcus sp.	Gram positive	1	Staphylococcus sp.	4	outpatient
Kenya	Female	Adult outpatient	35-44	Large (500)	Positive	Negative (pale cream to white)	Positive	30	UTI	Positive	Staphylococcus sp.	Gram positive	1	Staphylococcus sp.	4	outpatient
Kenya	Female	Adult outpatient	18-24	Moderate (125)	Positive	Negative (pale cream to white)	Positive	98	UTI	Positive	Staphylococcus sp.	Gram positive	1	Staphylococcus sp.	4	outpatient
Kenya	Female	Adult outpatient	25-34	Small (70)	Positive	Positive (uniform pink colour)	Positive	382	UTI	Positive	Staphylococcus sp.	Gram positive	1	Staphylococcus sp.	4	outpatient
Kenya	Female	Adult outpatient	25-34	Small (70)	Positive	Negative (pale cream to white)	Positive	42	UTI	Positive	Staphylococcus sp.	Gram positive	1	Staphylococcus sp.	4	outpatient
Kenya	Female	Adult outpatient	18-24	Large (500)	Positive	Negative (pale cream to white)	Positive	180	UTI	Positive	Staphylococcus sp.	Gram positive	1	Staphylococcus sp.	4	outpatient
Kenya	Female	Adult outpatient	25-34	Large (500)	Positive	Negative (pale cream to white)	Positive	25	UTI	Positive	Staphylococcus sp.	Gram positive	1	Staphylococcus sp.	4	outpatient
Kenya	Female	Adult outpatient	18-24	Moderate (125)	Positive	Negative (pale cream to white)	Positive	37	UTI	Positive	Staphylococcus sp.	Gram positive	1	Staphylococcus sp.	4	outpatient
Kenya	Female	Adult outpatient	25-34	Large (500)	Positive	Negative (pale cream to white)	Positive	100	UTI	Positive	Staphylococcus sp.	Gram positive	1	Staphylococcus sp.	4	outpatient
Kenya	Female	Adult outpatient	18-24	trace (15)	Positive	Negative (pale cream to white)	Positive	49	UTI	Positive	Staphylococcus sp.	Gram positive	1	Staphylococcus sp.	4	outpatient
Kenya	Female	Adult outpatient	25-34	Large (500)	Positive	Negative (pale cream to white)	Positive	90	UTI	Positive	Staphylococcus sp.	Gram positive	1	Staphylococcus sp.	4	outpatient
Kenya	Female	Adult outpatient	25-34	Negative	Negative	Negative (pale cream to white)	Negative	40	UTI	Positive	Staphylococcus sp.	Gram positive	1	Staphylococcus sp.	4	outpatient
Kenya	Female	Adult outpatient	18-24	Negative	Negative	Positive (uniform pink colour)	Positive	130	UTI	Positive	Staphylococcus sp.	Gram positive	1	Staphylococcus sp.	4	outpatient
Kenya	Female	Adult inpatient	35-44	Large (500)	Positive	Negative (pale cream to white)	Positive	40	UTI	Positive	Staphylococcus sp.	Gram positive	1	Staphylococcus sp.	4	inpatient
Kenya	Female	Adult outpatient	35-44	Large (500)	Positive	Negative (pale cream to white)	Positive	180	UTI	Positive	Staphylococcus sp.	Gram positive	1	Staphylococcus sp.	4	outpatient
Kenya	Female	Child outpatient	<18	Large (500)	Positive	Negative (pale cream to white)	Positive	25	UTI	Positive	Staphylococcus sp.	Gram positive	1	Staphylococcus sp.	4	outpatient
Kenya	Male	Adult outpatient	75 and more	Large (500)	Positive	Negative (pale cream to white)	Positive	200	UTI	Positive	Staphylococcus sp.	Gram positive	1	Staphylococcus sp.	4	outpatient
Kenya	Female	Adult outpatient	45-54	Small (70)	Positive	Negative (pale cream to white)	Positive	200	UTI	Positive	Streptococcus sp.	Gram positive	1	Streptococcus sp.	5	outpatient
Kenya	Male	Adult outpatient	25-34	Negative	Negative	Negative (pale cream to white)	Negative	29	UTI	Positive	Streptococcus sp.	Gram positive	1	Streptococcus sp.	5	outpatient
Kenya	Male	child inpatient	<18	Negative	Negative	Negative (pale cream to white)	Negative	56	UTI	Positive	Undetermined Gram-positive bacteria	Gram positive	1	Undetermined Gram-positive bacteria	5	inpatient
Kenya	Female	Adult outpatient	25-34	Large (500)	Positive	Positive (uniform pink colour)	Positive	220	UTI	Positive	Undetermined Gram-positive bacteria	Gram positive	1	Undetermined Gram-positive bacteria	5	outpatient
Kenya	Female	Adult outpatient	25-34	Moderate (125)	Positive	Negative (pale cream to white)	Positive	46	UTI	Positive	Yeast	None significant	NA	Yeast	4	outpatient
Kenya	Female	Adult outpatient	18-24	Moderate (125)	Positive	Negative (pale cream to white)	Positive	156	UTI	Positive	Yeast	None significant	NA	Yeast	4	outpatient
